# Supplementary material for: Genome-wide association and epistasis studies reveal the genetic basis of saline-alkali tolerance at the germination stage in rice
Source: Front Plant Sci. 2023 May 11;14:1170641. doi: 10.3389/fpls.2023.1170641 (PMC10213895; doi:10.3389/fpls.2023.1170641)
Supplement: Supplementary file 2 [file DataSheet_2.xlsx]

## Sheet: Supplementary Table 1
Supplementary Table 1. 736 rice accessions used in this study and phenotypic data
ID	Accession name	Country of origin	K5 group in 3KRG	K9 group in 3KRG	RMGT	RGI	RGP	RGR	RRL	RSL	RVI
B001	Heibiao	China	Geng	GJ-tmp	1.05237	0.959616	0.535714	1.03571	0.252358	0.886885	0.851069
B002	Sansuijin	China	Geng	GJ-tmp	1.48357	0.132038	0	0.175439	0.0734959	0.764218	0.100905
B004	Qiuguangtengxi 104	Japan	Geng	GJ-tmp	1.03079	0.976408	0.953488	1	0.337221	0.658464	0.64293
B005	Wanshi	Japan	Geng	GJ-tmp	1.14805	0.715032	0.333333	0.859649	0.101005	0.828004	0.592049
B008	Baxiang	Viet Nam	Geng	GJ-tmp	1.08812	0.886154	0.709091	0.965517	0.249055	0.696739	0.617418
B010	Malaihong	Malaysia	Xian	XI-1A	1.03479	0.664961	0.666667	0.694915	0.214022	0.719658	0.478544
B011	CO 22	India	Xian	XI-adm	1.01124	0.933393	0.966102	0.95	0.364571	0.852833	0.796028
B014	Wuziluosi 215	Uzbekistan	Geng	GJ-tmp	1.09967	0.822888	0.15	0.947368	0.149898	0.610619	0.502472
B016	Aomierte 168	Hungary	Geng	GJ-tmp	1.11479	0.761178	0.181818	0.903846	0.203488	0.826006	0.628737
B018	American Huangkedao	United States of America	Geng	GJ-trp	1.33856	0.223335	0	0.37037	0.179204	0.650456	0.145269
B023	Gaoliqiu	Democratic People's Republic of Korea	Geng	GJ-tmp	1.26187	0.724181	0.234043	0.966102	0.173498	0.750207	0.543286
B026	Padi Ladang Ase Polo Komek	Indonesia	Xian	XI-adm	1.12045	0.793139	0.423077	0.929825	0.275056	0.766252	0.607744
B037	Nanoay P.A	Argentina	Geng	GJ-trp	1.11555	0.545112	0	0.666667	0.269817	0.571341	0.311444
B039	IRAT 10	Cote d'Ivoire	Xian	XI-adm	1.05574	0.931088	0.886792	0.983333	0.25088	0.836428	0.778788
B040	K 24	India	Xian	XI-adm	1.09819	0.562656	0.472727	0.616667	0.163082	0.705709	0.397071
B043	YR 83-23-11	Australia	Geng	GJ-trp	1.19319	0.488331	0	0.65	0.156696	0.743925	0.363281
B045	Gongchengxiang	Japan	Geng	GJ-tmp	1.27645	0.352315	0.153846	0.490909	0.113582	0.771955	0.271971
B046	Qiutianxiaoting	Japan	Geng	GJ-tmp	1.22538	0.546123	0.333333	0.696429	0.122506	0.744094	0.406367
B052	J 34	Madagascar	Xian	XI-2	1.17469	0.808285	0.79661	0.949153	0.174011	0.801436	0.647789
B053	80 A 97 YR 303-304-1-3	Australia	Geng	GJ-trp	1.21909	0.319455	0	0.433333	0.158483	0.784187	0.250513
B054	80050 YR 72136-43	Australia	Geng	GJ-trp	1.15213	0.647021	0.166667	0.793103	0.18059	0.65099	0.421204
B055	YR 196	Australia	Geng	GJ-tmp	1.14372	0.739026	0.475	0.862069	0.125	0.778586	0.575395
B061	Guangluai 4	China	Xian	XI-1A	1.07734	0.621293	0.465116	0.694915	0.18141	0.756176	0.469806
B066	Guangkexiangnuo	China	Geng	GJ-tmp	1.04142	0.913978	0.830508	0.95	0.209783	0.787693	0.719934
B068	Gaoyangdiandao dahongmang	China	Geng	GJ-tmp	1.04695	0.94808	0.851852	1	0.284263	0.81812	0.775643
B070	Laoguangtou 83	China	Geng	GJ-adm	1.18486	0.7504	0.242424	0.946429	0.240498	0.843085	0.632651
B073	Jinxibai2	China	Xian	XI-adm	1.05021	0.932121	0.923077	1	0.291506	0.7787	0.725843
B081	Heidu 4	China	Xian	XI-1A	1.0784	0.678336	0.444444	0.75	0.201791	0.790396	0.536154
B094	Zinuo	China	Xian	XI-1A	1.04819	0.876595	0.722222	0.929825	0.284316	1.03166	0.904348
B097	Jiienuo	China	Xian	XI-adm	1.07216	0.927482	0.76087	1	0.260232	0.899488	0.834259
B100	Hongkezhenuo	China	Geng	GJ-tmp	1.09304	0.889403	0.545455	1	0.3963	0.779222	0.693043
B125	Xiangwanxian 3	China	Xian	XI-adm	1.18702	0.535262	0.209302	0.666667	0.145717	0.746753	0.399709
B149	Haoxiang	China	Xian	XI-1A	0.931374	1.03201	1.19512	0.95	0.777515	0.976429	1.00768
B160	Shuiyuan 300Li	China	Geng	GJ-tmp	1.1206	0.771371	0.6875	0.87931	0.158891	0.751468	0.57966
B164	Qingke	China	Aus	cA (Aus)	1.03286	0.87727	0.6875	0.915254	0.353105	0.85401	0.749197
B166	Jianghuadao	Democratic People's Republic of Korea	Geng	GJ-tmp	1.10846	0.808655	0.5	0.915254	0.126817	0.646997	0.523197
B167	Qingjinzaosheng	Democratic People's Republic of Korea	Geng	GJ-tmp	1.00103	0.899597	0.9	0.9	0.449889	0.870196	0.782826
B169	Ailuyu	Japan	Geng	GJ-tmp	1.2079	0.592857	0.521739	0.706897	0.0789007	0.738845	0.43803
B171	Linguo	Italy	Geng	GJ-tmp	1.10039	0.753144	0.65625	0.830508	0.116959	0.667532	0.502748
B179	Keluoduo B	France	Geng	GJ-tmp	1.04017	0.812659	0.71875	0.85	0.225011	0.778205	0.632415
B182	Chimao	Japan	Geng	GJ-tmp	1.06819	0.821411	0.758621	0.884615	0.171531	0.889676	0.73079
B183	Qingnuo Kyohatamochi	Japan	Geng	GJ-tmp	1.0963	0.423636	0	0.5	0.0794097	0.659679	0.279464
B188	IRAT 36	Cote d'Ivoire	Geng	GJ-trp	1.00711	0.982104	1.0625	0.983051	0.246004	0.667521	0.655575
B189	IRAT 669	Cote d'Ivoire	Geng	GJ-trp	1.0288	0.953605	0.863636	0.983051	0.192797	0.673208	0.641974
B190	ITA 221	Nigeria	Geng	GJ-trp	1.21558	0.702672	0.527273	0.883333	0.199882	0.672339	0.472433
B197	Taizhongxianxuan 2	Chinese Taipei	Xian	XI-1A	1.16689	0.714251	0.488372	0.859649	0.272685	0.815041	0.582144
B212	Chikenuo	China	Geng	GJ-tmp	1.0134	0.638676	0	0.660714	0.1395	0.696962	0.445133
B214	Xuanenchangtanqingzhan	China	Xian	XI-1B	1.02687	0.950849	1.01923	1	0.180291	0.883149	0.839742
B215	Hongqi 5	China	Geng	GJ-tmp	1.09091	0.872888	0.0714286	1	0.217626	0.767624	0.67005
B216	Hanmadao4	China	Xian	XI-1A	1.03331	0.94832	0.882353	0.983333	0.262719	0.831461	0.788491
B218	Wuzidui	China	Geng	GJ-tmp	0.991826	0.969926	0.948718	0.965517	0.265462	0.926416	0.898556
B221	Fanhaopi	China	Xian	XI-1A	1.11341	0.882336	0.661017	0.983333	0.217293	0.800823	0.706595
B223	Cungunuo	China	Geng	GJ-tmp	1.02951	0.949339	0	1	0.168939	0.722346	0.685751
B229	Menjiading 2	China	Xian	XI-adm	1.07662	0.826571	0	0.947368	0.31701	0.851361	0.703711
B243	Huhui 91269	China	Aus	cA (Aus)	0.975483	0.923631	0.966667	0.9	0.373424	0.876305	0.809383
B247	Jinnante B	China	Xian	XI-adm	1.08741	0.825886	0.552632	0.915254	0.224539	0.809603	0.66864
B253	Jiangnongzao 1 B	China	Xian	XI-adm	1.24659	0.503555	0.3125	0.65	0.241895	0.925532	0.466056
B254	Jinghu3 B	China	Xian	XI-adm	1.19534	0.576324	0.431818	0.7	0.236874	0.848533	0.48903
B261	Meihuanuo	China	Xian	XI-1A	1.04426	0.946536	0.891304	0.983333	0.253194	0.83268	0.788161
B264	Sanbaili	China	Xian	XI-1A	0.999268	0.995933	0.931034	1	0.398924	0.895035	0.891396
CX4	93072	China	Xian	XI-adm	1.06301	0.743288	0	0.816667	0.410652	0.818254	0.608199
CX6	C418	China	Admix	admix	1.14528	0.533135	0	0.661017	0.165028	0.804544	0.428931
CX9	Fengaizhan	China	Xian	XI-1B	0.980609	0.461296	0.526316	0.448276	0.141476	0.472938	0.218164
CX10	Gang 46B	China	Xian	XI-1A	1.00393	0.972073	1.07692	0.966667	0.192446	0.929775	0.90381
CX11	Gumei 2	China	Geng	GJ-adm	1.25504	0.627564	0.44	0.813559	0.302993	0.904598	0.567693
CX15	Y 134	China	Xian	XI-1B	1.29447	0.226256	0.05	0.333333	0.156942	0.804809	0.182093
CX19	Zhong 413	China	Xian	XI-adm	1.16233	0.285978	0.105263	0.35	0.142429	0.546875	0.156394
CX21	BG 90-2	Sri Lanka	Xian	XI-1B	1.10957	0.326056	0.181818	0.372881	0.146322	0.655323	0.213672
CX22	PR 106	India	Xian	XI-1B	1.11451	0.335386	0.194444	0.389831	0.132429	0.656149	0.220063
CX25	Cisanggarung	Indonesia	Xian	XI-1B	1.01519	0.73602	0.754386	0.75	0.173794	0.671422	0.49418
CX26	Amol3(Sana)	Iran	Xian	XI-1B	1.07907	0.642425	0.5	0.7	0.154226	0.715847	0.459878
CX28	Gayabyeo	Korea, Republic of	Xian	XI-1B	1.14583	0.162955	0.0625	0.2	0.0893654	0.591792	0.0964355
CX30	MR 185	Malaysia	Xian	XI-1B	1.04902	0.231017	0.222222	0.233333	0.096828	0.790638	0.182651
CX31	Hnankar	Myanmar	Xian	XI-1B	1.34364	0.4408	0.125	0.666667	0.225265	0.692512	0.305259
CX33	Shwe Thwe Yin Hyv	Myanmar	Xian	XI-1B	1.19185	0.504954	0.1875	0.65	0.252885	0.772266	0.389959
CX34	BG 300	Sri Lanka	Xian	XI-adm	1.14003	0.858055	0.711864	0.966102	0.218354	0.754048	0.647015
CX37	OM 997	Viet Nam	Xian	XI-1B	1.14486	0.609484	0.267857	0.725	0.214925	0.692825	0.422266
CX43	IR 66897 B	Philippines	Xian	XI-1B	0.978261	0.321986	0.339286	0.316667	0.107689	0.707539	0.227818
CX44	IR 58025 B	Philippines	Xian	XI-1B	1.10283	0.615292	0.482143	0.683333	0.183633	0.735378	0.452472
CX45	Dhan 4	India	Xian	XI-1B	1.26649	0.545702	0.138889	0.745763	0.207053	0.737644	0.402534
CX50	Ai Zi DAO	China	Xian	XI-1B	1.22436	0.522509	0.25	0.666667	0.181172	0.809244	0.422837
CX59	Milagrosa, Zawa Banday	Philippines	Basmati	cB (Bas)	1.14511	0.785683	0	0.983333	0.393531	0.682567	0.536282
CX60	Basmati	India	Xian	XI-1B	1.08764	0.585571	0.431373	0.644068	0.149733	0.734621	0.430172
CX65	Domsiah	Iran	Basmati	cB (Bas)	1.0768	0.723153	0	0.827586	0.332491	0.689732	0.498782
CX66	Tarom molaii	Iran	Basmati	cB (Bas)	1.02887	0.595854	0	0.631579	0.28195	0.777646	0.463363
CX67	Binam	Iran	Basmati	cB (Bas)	1.24052	0.1884	0	0.315789	0.216683	0.732532	0.138009
CX72	Basmati 385	Pakistan	Basmati	cB (Bas)	1.09361	0.465064	0	0.55	0.203895	0.781225	0.36332
CX73	IR 6	Philippines	Xian	XI-1B	0.975	0.268713	0.428571	0.266667	0.128994	0.55933	0.150299
CX76	BG 304	Sri Lanka	Xian	XI-1B	1.31768	0.0741189	0.0909091	0.0677966	0.0697842	0.624819	0.0463109
CX79	Cs 94	Viet Nam	Xian	XI-1B	1.04695	0.797817	0.75	0.833333	0.20761	0.674419	0.538063
CX80	OM 1706	Viet Nam	Xian	XI-1B	0.932873	0.732767	0.886364	0.683333	0.17552	0.77003	0.564252
CX82	X 21	Viet Nam	Xian	XI-1B	1.09618	0.785711	0.617021	0.866667	0.307326	0.880558	0.691865
CX83	X 22	Viet Nam	Xian	XI-1B	0.977074	0.643406	0.741935	0.62069	0.134986	0.767829	0.494025
CX90	Chhomromg	Nepal	Xian	XI-1B	1.13794	0.689257	0.578947	0.8	0.24286	0.746975	0.514858
CX91	Govind	India	Xian	XI-1B	1.15851	0.475626	0.222222	0.6	0.208872	0.737566	0.350805
CX92	UPR 191-66	India	Xian	XI-1B	1.25398	0.731264	0.313725	0.966667	0.524221	0.835983	0.611325
CX96	Ajaya	India	Xian	XI-1B	1.03124	0.794322	0.75	0.816667	0.169728	0.787319	0.625386
CX97	Budda	India	Xian	XI-1B	1.03431	0.841274	0.666667	0.883333	0.274359	0.782939	0.658667
CX98	Doddabyranella	India	Xian	XI-2	1.04104	0.896749	0.872727	0.932203	0.160864	0.848214	0.760635
CX99	Doddi	India	Xian	XI-2	1.21639	0.732779	0.465517	0.9	0.24	0.742049	0.543758
CX100	Palung 2	Nepal	Xian	XI-1B	1.08456	0.725378	0.630435	0.783333	0.251366	0.743056	0.538996
CX101	Hei Mi Chan	China	Xian	XI-1A	1.32284	0.567573	0.163265	0.810345	0.139452	0.693063	0.393364
CX102	Tek Si Chut	Chinese Taipei	Xian	XI-1A	1.33182	0.582595	0.0384615	0.85	0.178158	0.615497	0.358586
CX104	Sadri rice 1	Iran	Basmati	cB (Bas)	1.07581	0.847013	0.565217	0.932203	0.307339	0.744376	0.630497
CX106	SAL BUI BAO	Viet Nam	Geng	GJ-trp	2.00212	0	0	0	0.0779494	0.594509	0
CX109	Dacca 6	India	Geng	GJ-adm	1.31654	0.288637	0	0.457627	0.244688	0.874052	0.252284
CX110	UP 15	Japan	Basmati	cB (Bas)	1.04374	0.809997	2	0.867925	0.352431	0.869704	0.704458
CX111	Giza 14	Egypt	Geng	GJ-trp	1.49272	0.0815333	0	0.125	0.0619416	0.49792	0.0405971
CX112	Ginga	Japan	Admix	admix	1.28715	0.70388	0	1	0.277629	0.764	0.537764
CX117	IR 65600-27-1-2-2	Philippines	Xian	XI-adm	1.43283	0.565085	0.186441	0.866667	0.207694	0.797287	0.450535
CX118	Yetuozai	China	Xian	XI-adm	1.03204	0.788746	0.882353	0.816667	0.266229	0.892074	0.70362
CX120	TKM 6	India	Xian	XI-adm	1.09305	0.825724	0.647059	0.915254	0.308808	0.933356	0.770695
CX121	Guang122	China	Xian	XI-1B	1.06998	0.659585	0.384615	0.724138	0.205818	0.824446	0.543793
CX125	CAOZHAO-2	China	Xian	XI-1B	1.14322	0.841021	0.257143	1.01724	0.684124	0.933959	0.785479
CX134	IRBB 7	Philippines	Xian	XI-1B	1.176	0.750886	0.375	0.916667	0.612444	0.870201	0.653421
CX138	Qd_441	China	Geng	GJ-adm	1.10824	0.846726	0.517241	0.964912	0.462272	0.920886	0.779738
CX143	Khasar	Iran	Basmati	cB (Bas)	1.18012	0.766149	0.0666667	0.983333	0.564081	0.726688	0.556751
CX147	Seberang	Malaysia	Xian	XI-adm	1.06051	0.826063	0.428571	0.9	0.273839	0.837724	0.692013
CX149	Karnal Local	India	Basmati	cB (Bas)	1.21928	0.44206	0.111111	0.578947	0.231606	0.831948	0.367771
CX152	Cisadane	Indonesia	Xian	XI-1B	1.13692	0.715293	0.117647	0.877193	0.280135	0.882129	0.630981
CX155	Madhukar	India	Xian	XI-2	1.20924	0.682478	0.28125	0.877193	0.372166	0.818303	0.558474
CX158	Shwe War Tun	Myanmar	Xian	XI-3	1.07259	0.872155	0.655172	0.95	0.347446	0.858671	0.748894
CX160	W 1263	India	Xian	XI-2	1.14793	0.81625	0.242424	0.983051	0.254852	0.809868	0.661055
CX162	TN1	Chinese Taipei	Xian	XI-1A	1.1274	0.826717	0.411765	0.966102	0.327994	0.690575	0.57091
CX182	SLG 1	Japan	Xian	XI-adm	1.02884	0.937599	0.851852	0.966667	0.559484	0.958937	0.899099
CX219	FL 478	Philippines	Xian	XI-adm	1.10963	0.761609	0	0.894737	0.302406	0.951493	0.724666
CX225	IR 77298-14-1-2	Philippines	Xian	XI-1B	1.12796	0.852481	0.4	1	0.590209	0.817249	0.696689
CX235	NSIC RC 9	Philippines	Xian	XI-adm	1.05307	0.570465	0.1	0.62069	0.233018	0.853755	0.487037
CX240	Carijo	Brazil	Xian	XI-adm	1.12704	0.63331	0.5	0.75	0.181473	0.832099	0.526976
CX262	IAC 3	Brazil	Geng	GJ-trp	1.06007	0.934033	0	1.01695	0.375831	0.83319	0.778227
CX263	PADISENEMOK	Malaysia	Xian	XI-adm	1.16551	0.574146	0.166667	0.711864	0.171429	0.796985	0.457586
CX269	IAC 165	Brazil	Geng	GJ-trp	1.14093	0.791607	0	0.965517	0.388723	0.89675	0.709874
CX270	TAICHUNGNATIVE1	Chinese Taipei	Xian	XI-1A	1.19963	0.688148	0	0.894737	0.231761	0.833843	0.573807
CX285	Nonglinnuo	China	Geng	GJ-trp	1.12747	0.729459	0	0.892857	0.343822	0.881692	0.643158
CX288	D 11	India	Xian	XI-adm	1.08849	0.791566	0.111111	0.9	0.276651	0.842739	0.667083
CX303	LX 2007	China	Xian	XI-adm	1.14296	0.496867	0.166667	0.616667	0.295503	0.738585	0.366979
CX305	ZH 5	China	Xian	XI-1B	1.00285	0.874083	0	0.881356	0.391333	0.868078	0.758772
CX317	MR 19	Malaysia	Geng	GJ-tmp	1.09694	0.785472	0	0.924528	0.2966	0.835601	0.656341
CX344	Hexi 41	China	Geng	GJ-tmp	1.07169	0.690681	0	0.8	0.335954	0.778835	0.537926
CX353	CAU 1	Viet Nam	Geng	GJ-adm	1.064	0.437801	0	0.508772	0.351505	0.718164	0.314413
CX355	Yunlu 102	China	Geng	GJ-trp	1.18882	0.497946	0	0.701754	0.416667	0.852978	0.424738
CX357	PSBRC 80	Philippines	Xian	XI-1B	1.0875	0.799229	0.666667	0.898305	0.288672	0.82263	0.65747
CX364	42686	_no_info	Xian	XI-1B	1.11272	0.78232	1	0.898305	0.363698	0.7975	0.6239
CX367	Haogelao	China	Geng	GJ-trp	1.09912	0.831871	0.5	0.949153	0.400858	0.798311	0.664092
CX369	IRBB 62	Philippines	Xian	XI-1B	1.12853	0.683757	0.407407	0.807018	0.321353	0.696056	0.475933
CX370	Chenghui 727	China	Xian	XI-1B	1.16382	0.554537	0.0666667	0.701754	0.236943	0.763563	0.423424
CX375	NERICA-L-1	Cote d'Ivoire	Xian	XI-1B	1.03286	0.378686	0.310345	0.4	0.122832	0.709132	0.268539
CX376	NERICA-L-20	Cote d'Ivoire	Xian	XI-1B	1.07455	0.239134	0.190476	0.266667	0.13937	0.621843	0.148703
CX377	NERICA-L-27	Cote d'Ivoire	Xian	XI-1B	1.17991	0.537473	0.105263	0.689655	0.208735	0.689706	0.370698
CX378	Huhan 15	China	Xian	XI-1B	2.02435	0	0	0	0.019203	0.440828	0
CX379	Nionoka	Mali	Xian	XI-1B	1.11451	0.84751	0.545455	0.966667	0.213659	0.767179	0.650191
CX381	Adny 11	Mali	Xian	XI-1B	1.32511	0.128798	0.152174	0.118644	0.0856463	0.538797	0.0693961
CX382	Kogomg 1-1	_no_info	Xian	XI-1B	1.13072	0.576413	0.28125	0.677966	0.296906	0.830998	0.478997
CX383	Hongza	China	Geng	GJ-tmp	1.13994	0.773663	0.166667	0.945455	0.35861	0.826283	0.639264
CX385	NPT-100	China	Xian	XI-1B	1.05042	0.197791	0.202703	0.225	0.120751	0.694234	0.137313
CX387	1088	_no_info	Xian	XI-1B	1.08199	0.871646	0.7	0.95	0.366927	0.828565	0.722216
CX388	KR 200	Thailand	Xian	XI-1B	1.08391	0.44618	0.181818	0.5	0.199872	0.728237	0.324925
CX389	Jinyuan 85	China	Geng	GJ-tmp	1.13531	0.794181	0.0434783	0.962264	0.200576	0.882587	0.700934
CX403	IR 64 A	Philippines	Xian	XI-1B	1.22568	0.345182	0	0.440678	0.19213	0.69861	0.241147
CX542	RR2-6	China	Xian	XI-adm	1.30496	0.363658	0	0.508475	0.206313	0.647252	0.235379
IRIS_313-7646	BETSILAIZINA	Madagascar	Admix	admix	1.03108	0.88724	0.852941	0.915254	0.521186	0.785452	0.696884
IRIS_313-7736	NONA BOKRA	India	Xian	XI-2	1.27718	0.57082	0.195122	0.783333	0.147716	0.784319	0.447705
IRIS_313-7808	WAS 173-B-B-6-2-2	Senegal	Xian	XI-1B	1.05453	0.606092	0.2	0.655172	0.207301	0.922335	0.559019
IRIS_313-7883	GANIGI	Indonesia	Geng	GJ-trp	1.06842	0.849547	0.6	0.932203	0.351853	0.695306	0.590695
IRIS_313-7885	GOGO	Indonesia	Geng	GJ-trp	1.04846	0.927459	0.785714	0.983333	0.285805	0.761813	0.70655
IRIS_313-7902	IR 63380-16	Philippines	Geng	GJ-trp	1.12985	0.549627	0	0.65	0.302772	0.850885	0.467669
IRIS_313-7914	IRAT 112	Cote d'Ivoire	Geng	GJ-trp	1.05239	0.898977	0.5	0.966667	0.345178	0.864469	0.777138
IRIS_313-8024	RIBE 253	Italy	Geng	GJ-tmp	1.04825	0.939908	0.6	1	0.331288	0.827106	0.777404
IRIS_313-8026	GIOVANNI MARCHETTI	Italy	Geng	GJ-tmp	1.09547	0.907184	0.615385	1.01923	0.357796	0.80823	0.733213
IRIS_313-8066	GHIBLI	Italy	Geng	GJ-tmp	1.02669	0.969114	0.947368	1	0.377753	0.89203	0.864479
IRIS_313-8099	FLIPPER	Italy	Geng	GJ-tmp	1.16248	0.687436	0.6	0.866667	0.218158	0.684832	0.470778
IRIS_313-8113	ESCARLATE	Portugal	Geng	GJ-tmp	1.04384	0.88635	0.5	0.946429	0.413301	0.834069	0.739277
IRIS_313-8114	FAISCA	Portugal	Geng	GJ-tmp	1.121	0.771563	0.45	0.9	0.296703	0.911252	0.703088
IRIS_313-8123	MUGA	Portugal	Geng	GJ-tmp	1.06401	0.785585	0	0.866667	0.228351	0.813368	0.63897
IRIS_313-8173	A 201	United States of America	Geng	GJ-trp	1.21242	0.62932	0.153846	0.813559	0.250027	0.782809	0.492637
IRIS_313-8213	GRAAL	France	Geng	GJ-trp	1.06851	0.825641	0.64	0.898305	0.427035	0.870717	0.718899
IRIS_313-8268	CHHOTE DHAN	Nepal	Basmati	cB (Bas)	1.12773	0.664227	0.263158	0.79661	0.283172	0.66041	0.438662
IRIS_313-8305	URAIBOOL	India	Xian	XI-2	1.04152	0.914192	0.857143	0.95	0.2955	0.861928	0.787968
IRIS_313-8312	BATU	Malaysia	Xian	XI-3	1.03043	0.948921	0	0.983051	0.306841	0.874046	0.8294
IRIS_313-8316	RADIN PAHANG	Malaysia	Xian	XI-3	1.16102	0.680946	0.3125	0.827586	0.418515	0.758973	0.516819
IRIS_313-8321	BHADOIA 303	Bangladesh	Aus	cA (Aus)	1.05736	0.808106	0.6	0.866667	0.350089	0.900194	0.727453
IRIS_313-8326	JC 1	India	Basmati	cB (Bas)	1.07556	0.86897	0.4	0.966102	0.219887	0.810518	0.704316
IRIS_313-8332	ARC 15091	India	Xian	XI-adm	1.03766	0.919686	0.76	0.966667	0.710753	0.904827	0.832157
IRIS_313-8341	BAT DO	Viet Nam	Xian	XI-adm	1.03142	0.91555	0.805556	0.95	0.250837	0.900386	0.824349
IRIS_313-8385	JC 149	India	Basmati	cB (Bas)	1.05545	0.67303	0	0.728814	0.166387	0.634326	0.42692
IRIS_313-8453	ARC 18597	India	Xian	XI-adm	1.02256	0.96332	0.931818	0.983333	0.889167	0.918803	0.885102
IRIS_313-8454	LAI YIP ZIM	Chinese Taipei	Xian	XI-1A	1.07117	0.930271	0.75	1	0.137498	0.801033	0.745177
IRIS_313-8474	PAH WEAN	Thailand	Xian	XI-3	1.03632	0.916078	1.33333	0.949153	0.460568	0.907353	0.831206
IRIS_313-8486	DAGPA MRAS	Bhutan	Geng	GJ-sbtrp	1.01283	0.82893	0.333333	0.85	0.341129	0.754671	0.625569
IRIS_313-8493	MELABOH	Indonesia	Xian	XI-3	1.11739	0.783083	0.590909	0.883333	0.344974	0.73085	0.572316
IRIS_313-8498	ARC 7091	India	Basmati	cB (Bas)	1.08559	0.81951	0	0.932203	0.435309	0.726793	0.595615
IRIS_313-8557	SERENDAH SUNGAI DUA 25	Malaysia	Xian	XI-3	1.01183	1.03492	0	1.05263	0.467516	0.841165	0.870538
IRIS_313-8585	ARC 11901	India	Xian	XI-adm	1.12558	0.866847	0.732143	0.966102	0.388111	0.91587	0.793919
IRIS_313-8586	PLI KHAO	Thailand	Xian	XI-3	1.03644	0.973402	0.846154	1.01695	0.449609	0.857636	0.834825
IRIS_313-8595	MAKALIOKA STANDARD	Madagascar	Xian	XI-2	1.08337	0.862829	0.352941	0.965517	0.620044	0.795883	0.686711
IRIS_313-8599	BUE GA WA	Thailand	Geng	GJ-sbtrp	1.1024	0.69295	0	0.816667	0.290366	0.867587	0.601194
IRIS_313-8606	AC 13 (T 141)	India	Xian	XI-3	1.0862	0.788592	0	0.883333	0.429614	0.820468	0.647015
IRIS_313-8616	IR 5494 (BPH 1)	Philippines	Xian	XI-1B	1.08962	0.375317	0.153846	0.423729	0.11374	0.573504	0.215246
IRIS_313-8641	AUS 439	Bangladesh	Aus	cA (Aus)	1.19107	0.164748	0.25	0.152542	0.120843	0.696498	0.114746
IRIS_313-8656	BASMATI 1	Pakistan	Basmati	cB (Bas)	1.04351	0.624611	0	0.666667	0.34474	0.769658	0.480737
IRIS_313-8703	DA 7	Bangladesh	Xian	XI-2	1.02146	1.01806	0.75	1.05769	0.187447	0.96434	0.981758
IRIS_313-8712	ARC 13829	India	Basmati	cB (Bas)	1.03998	0.879896	0.5	0.933333	0.381877	0.803242	0.70677
IRIS_313-8721	HOLOI BASH (SOLOI BASH)	Bangladesh	Aus	cA (Aus)	0.975593	0.943265	1.02941	0.916667	0.221576	0.739635	0.697672
IRIS_313-8725	PULUT BARAYA	Indonesia	Xian	XI-3	1.04366	0.708442	0.5	0.75	0.243953	0.786463	0.557164
IRIS_313-8765	TIMMURAY	Bhutan	Basmati	cB (Bas)	1.06591	0.950292	0.678571	1.03571	0.295551	0.756443	0.718842
IRIS_313-8793	KHAO THI RATE	Myanmar	Xian	XI-3	1.17192	0.697097	0.416667	0.864407	0.455424	0.896133	0.624692
IRIS_313-8811	KATUNG	Malaysia	Xian	XI-3	1.28571	0.199302	0.0789474	0.275	0.153131	0.735877	0.146662
IRIS_313-8813	ARC 10497	India	Basmati	cB (Bas)	1.03586	0.962171	0.863636	1	0.347426	0.853876	0.821575
IRIS_313-8814	SHANKA	Bhutan	Basmati	cB (Bas)	1.07519	0.890037	0.717949	0.966667	0.310894	0.828928	0.737777
IRIS_313-8923	CALIFORNIA BELLE	United States of America	Geng	GJ-trp	1.1033	0.659411	1	0.767857	0.367841	0.848241	0.559339
IRIS_313-8925	KURULUTUDU	Sri Lanka	Xian	XI-2	1.08957	0.730804	0.666667	0.813559	0.172691	0.751408	0.549132
IRIS_313-8930	MUKKALA BAZAL	Bangladesh	Xian	XI-1B	1.07368	0.792644	0.2	0.883333	0.343125	0.754203	0.597815
IRIS_313-8963	BATHURI	Bangladesh	Aus	cA (Aus)	1.06948	0.960728	0.90566	1.01724	0.147069	0.912507	0.876672
IRIS_313-8986	ARC 10754	India	Xian	XI-adm	1.10744	0.805537	0.612245	0.898305	0.385647	0.85613	0.689645
IRIS_313-8988	BANIKAT	India	Xian	XI-2	1.21364	0.74049	0.813559	0.916667	0.478818	0.821519	0.608327
IRIS_313-9023	CR 60-10	India	Xian	XI-adm	0.990305	0.715905	1.75	0.711864	0.215578	0.771383	0.552237
IRIS_313-9066	AUS 177	Bangladesh	Xian	XI-1B	1.06647	0.593879	0.5	0.637931	0.160734	0.810263	0.481198
IRIS_313-9067	BHOJON KOLPO	Bangladesh	Xian	XI-2	1.03784	0.872929	1	0.915254	0.267819	0.858885	0.749745
IRIS_313-9083	PANKHARI 203	India	Basmati	cB (Bas)	1.04584	0.845896	0	0.932203	0.345799	0.723543	0.612042
IRIS_313-9112	LEUANG YAI 344	Thailand	Xian	XI-3	1.06854	0.883167	0.551724	0.966667	0.414905	0.781195	0.689925
IRIS_313-9148	BADAL 1163	Bangladesh	Xian	XI-2	1.09194	0.859191	0.533333	0.966667	0.384181	0.771863	0.663178
IRIS_313-9160	THIERNO BANDE	Senegal	Xian	XI-3	1.04726	0.916474	0.142857	0.983333	0.346285	0.773141	0.708564
IRIS_313-9172	ARC 7229	India	Basmati	cB (Bas)	1.06547	0.900757	0	1	0.460036	0.74881	0.674495
IRIS_313-9182	KHAO MON	Myanmar	Xian	XI-adm	1.02358	0.585027	0.548387	0.6	0.256667	0.888519	0.519807
IRIS_313-9262	JHODI BIRUN	Bangladesh	Xian	XI-2	1.025	0.971302	1	1	0.298255	0.796234	0.773384
IRIS_313-9294	AUS 78-62	Gambia	Xian	XI-2	1.05326	0.903064	0	0.966667	0.525839	0.837861	0.756642
IRIS_313-9310	PUTEH KACA	Indonesia	Xian	XI-3	1.18746	0.726254	0.276596	0.9	0.282904	0.806837	0.585969
IRIS_313-9329	KERITING TINGGI	Indonesia	Xian	XI-3	1.08361	0.688635	0.447368	0.766667	0.350935	0.730465	0.503023
IRIS_313-9409	GUMPANGAR	Malaysia	Xian	XI-3	1.05778	0.884465	0.1875	0.966667	0.382143	0.926537	0.81949
IRIS_313-9422	CHUNGUR BALI	Bangladesh	Aus	cA (Aus)	0.998885	0.954224	1	0.95	0.154447	0.789233	0.753105
IRIS_313-9590	KETAN SERANG	Indonesia	Xian	XI-3	0.972004	0.968891	1.15789	0.932203	0.274205	0.638446	0.618585
IRIS_313-9601	CHAWAL	Pakistan	Basmati	cB (Bas)	1.09248	0.664335	0	0.766667	0.295154	0.684937	0.455028
IRIS_313-9602	HTA 22	Thailand	Xian	XI-adm	1.12493	0.72589	0	0.866667	0.325534	0.73466	0.533282
IRIS_313-9610	DANGAR	India	Aus	cA (Aus)	1.11005	0.777822	0.488889	0.881356	0.269194	0.8	0.622258
IRIS_313-9629	JC 157	India	Basmati	cB (Bas)	1.1731	0.649504	0.263158	0.816667	0.334096	0.75461	0.490123
IRIS_313-9682	TK RED 35-799	Bangladesh	Basmati	cB (Bas)	1.01656	0.935878	0	0.964912	0.604266	0.887643	0.830726
IRIS_313-9694	UNGGUL	Malaysia	Xian	XI-3	1.28238	0.355113	0.159574	0.475	0.201082	0.739665	0.262665
IRIS_313-9695	SOLAY GHAT	Pakistan	Aus	cA (Aus)	1.13589	0.740091	0.617647	0.838983	0.313602	0.724684	0.536332
IRIS_313-9769	MURASAHITSUTSURI	Japan	Geng	GJ-tmp	1.02371	0.979923	0	1.01724	0.216255	0.736462	0.721676
IRIS_313-9782	BENLLOK	Peru	Geng	GJ-tmp	1.05699	0.843356	0.421053	0.916667	0.272398	0.747695	0.630573
IRIS_313-9790	JAPONES BALILLA	Uruguay	Geng	GJ-tmp	1.16581	0.72783	0.416667	0.9	0.258733	0.766786	0.55809
IRIS_313-9839	O. SATIVA	Spain	Geng	GJ-tmp	1.0221	0.91268	0	0.944444	0.315886	0.835872	0.762883
IRIS_313-9996	SUWEON 295	Korea, Republic of	Geng	GJ-tmp	1.12332	0.701309	0.1	0.859649	0.197565	0.793568	0.556537
IRIS_313-10020	HODARAWALA	Sri Lanka	Aus	cA (Aus)	0.921383	1.01288	1.33333	0.892857	0.308992	0.937734	0.949809
IRIS_313-10032	NS 1576	Madagascar	Basmati	cB (Bas)	1.06631	0.911538	0.722222	0.983333	0.443441	0.773044	0.704659
IRIS_313-10097	MAEKJO	Korea, Republic of	Geng	GJ-tmp	1.0857	0.900231	0.714286	0.983333	0.204478	0.866157	0.779741
IRIS_313-10114	FACAGRO 64	Burundi	Xian	XI-2	1.12745	0.859492	0.842105	1	0.340934	0.877141	0.753896
IRIS_313-10119	GITANO	Italy	Geng	GJ-adm	1.15817	0.753934	0	0.965517	0.3519	0.792587	0.597558
IRIS_313-10177	DA GANG ZHAN	China	Xian	XI-adm	0.93998	0.791564	1.22727	0.733333	0.110195	0.739726	0.58554
IRIS_313-10235	PSBRC 68	Philippines	Xian	XI-adm	1.0843	0.780273	0	0.862069	0.493228	0.752542	0.587189
IRIS_313-10242	H 305-84	Hungary	Geng	GJ-tmp	1.10878	0.775419	0.321429	0.898305	0.379747	0.809666	0.62783
IRIS_313-10301	IRGA 959-1-2-2F-4-1-4A-6-CA-6X	Brazil	Xian	XI-adm	0.999793	0.65403	1.5	0.65	0.226095	0.814848	0.532935
IRIS_313-10333	B 6136-3-TB-0-1-5	Indonesia	Xian	XI-1B	1.01314	0.809703	0.4	0.833333	0.269098	0.832618	0.674173
IRIS_313-10334	B 6136 E-3-TB-0-1-5	Indonesia	Xian	XI-1B	1.25048	0.605885	0.163265	0.8	0.276873	0.793416	0.480718
IRIS_313-10397	IRGA 318-11-6-9-2B	Colombia	Xian	XI-1B	1.06393	0.8841	0.724138	0.949153	0.343076	0.918556	0.812095
IRIS_313-10437	NORIN 21	Japan	Geng	GJ-tmp	1.36364	0.0835581	0	0.15	0.0980539	0.740451	0.0618706
IRIS_313-10450	CHAN KU	China	Xian	XI-1A	1.05002	0.821077	0.693878	0.866667	0.143556	0.796232	0.653767
IRIS_313-10477	RUSTY LATE	China	Xian	XI-adm	1.21401	0.226062	0	0.362069	0.155813	0.700935	0.158455
IRIS_313-10497	CE IN TSAN	China	Xian	XI-1A	1.01662	0.799868	0.769231	0.816667	0.181969	0.662406	0.529838
IRIS_313-10504	HSIEH DAU	China	Xian	XI-1A	1.08076	0.662268	0.553571	0.716667	0.132857	0.767606	0.508361
IRIS_313-10513	LUBANG PUTI	Philippines	Xian	XI-adm	1.08236	0.814412	0.4	0.915254	0.320845	0.7896	0.64306
IRIS_313-10527	ADT 12	India	Xian	XI-2	1.02869	0.696561	0.666667	0.716667	0.136103	0.594764	0.414289
IRIS_313-10534	D 204-1	India	Aus	cA (Aus)	1.08666	0.825067	0.208333	0.933333	0.272901	0.79959	0.659715
IRIS_313-10539	BADAL 76	Bangladesh	Xian	XI-2	1.00439	0.956987	1.2381	0.949153	0.329418	0.807555	0.77282
IRIS_313-10541	IACA ESCURO	Guinea-Bissau	Geng	GJ-trp	1.0562	0.919201	0	1	0.221143	0.689304	0.633609
IRIS_313-10543	DODGUI	India	Aus	cA (Aus)	1.10499	0.730286	0.142857	0.85	0.171809	0.732611	0.535016
IRIS_313-10544	DONGREM	India	Xian	XI-2	0.97239	0.809538	0.897959	0.783333	0.202879	0.586106	0.474475
IRIS_313-10545	KARIA	_no_info	Aus	cA (Aus)	1.08286	0.487464	0.48	0.533333	0.127078	0.774259	0.377423
IRIS_313-10549	RATUA 81	Pakistan	Aus	cA (Aus)	1.15437	0.50998	0.214286	0.614035	0.104353	0.679699	0.346633
IRIS_313-10563	SHA TIAO TSAO	China	Geng	GJ-tmp	1.12534	0.708577	0.333333	0.859649	0.293927	0.751889	0.532771
IRIS_313-10569	BEN KEI	Japan	Geng	GJ-tmp	1.28929	0.538109	0.178571	0.763636	0.110616	0.71118	0.382692
IRIS_313-10578	PARAY QIKUG KABAYUH	Philippines	Geng	GJ-trp	1.04196	0.981298	0	1.03571	0.38102	0.857143	0.841112
IRIS_313-10587	DB 3	Bangladesh	Aus	cA (Aus)	1.07823	0.140373	0	0.155172	0.0754539	0.576378	0.080908
IRIS_313-10592	DJ 69	Bangladesh	Aus	cA (Aus)	1.01863	0.451834	0	0.474576	0.157869	0.679899	0.307201
IRIS_313-10593	DJ 47	Bangladesh	Aus	cA (Aus)	0.999426	0.322476	0	0.333333	0.17395	0.743914	0.239894
IRIS_313-10594	DJ 29	Bangladesh	Aus	cA (Aus)	0.979976	0.223658	0	0.216667	0.186916	0.745531	0.166744
IRIS_313-10595	DL 5	Bangladesh	Aus	cA (Aus)	0.973831	0.455072	0.333333	0.45	0.139248	0.737292	0.335521
IRIS_313-10598	DD 126	Bangladesh	Aus	cA (Aus)	0.990991	0.365402	0.25	0.366667	0.112479	0.726357	0.265413
IRIS_313-10600	UCP 41	Bangladesh	Aus	cA (Aus)	0.948251	0.384378	0	0.355932	0.167372	0.739378	0.2842
IRIS_313-10602	DM 49	Bangladesh	Aus	cA (Aus)	1.03861	0.397254	0.368421	0.416667	0.144588	0.6577	0.261274
IRIS_313-10603	UCP 122	Bangladesh	Aus	cA (Aus)	1.0236	0.942608	1	0.983051	0.21216	0.740251	0.697766
IRIS_313-10604	DV 2	Bangladesh	Aus	cA (Aus)	1.04367	0.507687	0	0.55	0.27727	0.962739	0.48877
IRIS_313-10605	DV 86	Bangladesh	Aus	cA (Aus)	1.02271	0.752802	0.473684	0.783333	0.141892	0.726807	0.547142
IRIS_313-10606	DV 110	Bangladesh	Aus	cA (Aus)	1.09795	0.406174	0.111111	0.465517	0.197498	0.798825	0.324462
IRIS_313-10608	T 21	India	Aus	cA (Aus)	1.53846	0	0	0	0.137821	0.693969	0
IRIS_313-10610	ALAGUSAMBA	Sri Lanka	Xian	XI-2	1.07472	0.514675	0.333333	0.566667	0.141689	0.744681	0.383269
IRIS_313-10623	SIDALI	Nepal	Aus	cA (Aus)	1.03331	0.609175	0.585366	0.625	0.193305	0.774217	0.471633
IRIS_313-10642	SACHIKAZE	Japan	Geng	GJ-tmp	1.0081	0.902706	0.861111	0.912281	0.623131	0.917841	0.82854
IRIS_313-10654	KA SAEN	Lao People's Democratic Republic	Xian	XI-3	1.14787	0.728794	0.310345	0.87931	0.196066	0.786503	0.573198
IRIS_313-10657	THANGONE	Lao People's Democratic Republic	Geng	GJ-sbtrp	1.06364	0.771423	0.333333	0.859649	0.216915	0.795781	0.613884
IRIS_313-10659	LONG MA	Lao People's Democratic Republic	Xian	XI-3	1.02968	0.894812	0.866667	0.932203	0.693431	0.869181	0.777754
IRIS_313-10660	LEP HED	Lao People's Democratic Republic	Geng	GJ-sbtrp	1.1131	0.81555	0.2	0.980769	0.240865	0.762849	0.622142
IRIS_313-10662	KAHATAWEE	Sri Lanka	Xian	XI-2	1.0108	0.954604	0.92	0.966667	0.243374	0.697896	0.666215
IRIS_313-10664	ARC 6052	India	Xian	XI-2	1.76871	0.0488933	0.0454545	0.05	0.0531741	0.598675	0.0292712
IRIS_313-10667	ARC 7236	India	Xian	XI-2	1.06269	0.606593	0.176471	0.672414	0.138816	0.647007	0.39247
IRIS_313-10670	ARC 10296	India	Basmati	cB (Bas)	1.11954	0.773585	0.15	0.916667	0.726444	0.872577	0.675013
IRIS_313-10673	ARC 10843	India	Aus	cA (Aus)	1.08963	0.716747	0.473684	0.79661	0.310536	0.671558	0.481337
IRIS_313-10718	KARUTHA SEENATI	Sri Lanka	Aus	cA (Aus)	1.11507	0.713874	1	0.847458	0.16971	0.679099	0.484791
IRIS_313-10721	HALSUDU HEENATI	Sri Lanka	Xian	XI-2	1.06265	0.849047	0.4	0.932203	0.432562	0.809878	0.687625
IRIS_313-10725	ERNEST	Senegal	Xian	XI-adm	1.00549	0.923954	0.913793	0.933333	0.456822	0.794726	0.73429
IRIS_313-10726	POTO BALA	Senegal	Xian	XI-3	1.04973	0.849837	0.125	0.916667	0.332548	0.828272	0.703896
IRIS_313-10731	BARKHE TAULI	Nepal	Xian	XI-1A	1.01435	0.99046	1.03226	1	0.331385	0.882626	0.874206
IRIS_313-10732	MADHUWA KARIA	Nepal	Basmati	cB (Bas)	1.08661	0.750368	0.3	0.847458	0.271259	0.677057	0.508042
IRIS_313-10734	DEVARASI	Nepal	Aus	cA (Aus)	1.04219	0.593829	0.428571	0.627119	0.260549	0.798799	0.47435
IRIS_313-10735	LAL SAR	Nepal	Aus	cA (Aus)	1.01997	0.311029	0	0.322034	0.120043	0.555872	0.172892
IRIS_313-10736	RERM BILASH	Nepal	Aus	cA (Aus)	1.03448	0.226877	0.153846	0.233333	0.0814066	0.56196	0.127496
IRIS_313-10737	GHAIYA	Nepal	Aus	cA (Aus)	1.15179	0.519774	0.291667	0.637931	0.206738	0.677656	0.352228
IRIS_313-10756	DAMODAR	India	Xian	XI-2	1.20017	0.786165	0.433962	0.966667	0.28808	0.792318	0.622893
IRIS_313-10773	HAWARA DJEDAH	Indonesia	Geng	GJ-trp	1.15831	0.642609	0.258065	0.793103	0.166505	0.599821	0.38545
IRIS_313-10793	MELIK	Indonesia	Geng	GJ-trp	1.09908	0.888098	0	1.02041	0.401923	0.860747	0.764427
IRIS_313-10825	KEMA 5	Sierra Leone	Xian	XI-adm	1.06842	0.785327	0	0.862069	0.217432	0.801471	0.629417
IRIS_313-10833	EDAKKADAN 0-69-27	India	Xian	XI-2	1.01015	0.988871	0.953488	1	0.30526	0.810182	0.801166
IRIS_313-10834	IARI 11387	India	Geng	GJ-sbtrp	1.05202	0.900431	1.5	0.943396	0.201464	0.719008	0.647417
IRIS_313-10839	TAE GU NA	Korea, Republic of	Geng	GJ-tmp	1.04226	0.859282	0	0.923077	0.243765	0.828261	0.711709
IRIS_313-10848	ARC 6188	India	Geng	GJ-sbtrp	1.07722	0.803506	0	0.9	0.222778	0.728063	0.585003
IRIS_313-10849	ARC 7001	India	Aus	cA (Aus)	0.874777	0.411121	1	0.338983	0.246058	0.705644	0.290105
IRIS_313-10851	ARC 7296	India	Basmati	cB (Bas)	1.03784	0.879333	0.428571	0.931034	0.528824	0.860503	0.756668
IRIS_313-10852	ARC 7336	India	Aus	cA (Aus)	0.939236	0.270672	0.333333	0.254237	0.105315	0.54826	0.148399
IRIS_313-10854	ARC 10145	India	Aus	cA (Aus)	1.47909	0.0398484	0.0526316	0.0344828	0.10009	0.578249	0.0230423
IRIS_313-10855	ARC 10159	India	Xian	XI-2	1.16341	0.728712	0.282609	0.881356	0.241645	0.705582	0.514166
IRIS_313-10858	ARC 10894	India	Xian	XI-adm	0.995591	0.650736	0.654545	0.649123	0.189345	0.67451	0.438928
IRIS_313-10861	ARC 11276	India	Aus	cA (Aus)	1.13902	0.495773	0	0.616667	0.208741	0.70797	0.350992
IRIS_313-10865	ARC 11424	India	Geng	GJ-sbtrp	1.08852	0.83588	0.363636	0.949153	0.234522	0.780245	0.652191
IRIS_313-10866	ARC 11478	India	Geng	GJ-sbtrp	1.04244	0.73958	0.2	0.783333	0.113161	0.652875	0.482853
IRIS_313-10867	ARC 11538	India	Geng	GJ-sbtrp	1.01832	0.702473	0	0.727273	0.201475	0.673103	0.472836
IRIS_313-10868	ARC 11571	India	Basmati	cB (Bas)	1.04938	0.491797	0	0.525	0.244465	0.64011	0.314804
IRIS_313-10869	ARC 11751	India	Aus	cA (Aus)	1.3566	0.0388551	0	0.0338983	0.139101	0.581348	0.0225883
IRIS_313-10870	ARC 11768	India	Geng	GJ-sbtrp	1.13753	0.658844	0	0.814815	0.193054	0.586519	0.386425
IRIS_313-10871	ARC 11777	India	Aus	cA (Aus)	0.993448	0.32209	0.25	0.322034	0.186285	0.598953	0.192917
IRIS_313-10872	ARC 11802	India	Geng	GJ-adm	1.07476	0.905474	0	1.01786	0.367156	0.749781	0.678908
IRIS_313-10873	ARC 11822	India	Aus	cA (Aus)	1.15533	0.697647	0.322581	0.842105	0.167572	0.710098	0.495398
IRIS_313-10875	ARC 12021	India	Aus	cA (Aus)	1.04927	0.276864	0.105263	0.305085	0.127205	0.561304	0.155405
IRIS_313-10876	ARC 12067	India	Aus	cA (Aus)	1.02537	0.0929928	0	0.101695	0.104637	0.584709	0.0543737
IRIS_313-10877	ARC 12079	India	Aus	cA (Aus)	1.68675	0	0	0	0.0752597	0.536962	0
IRIS_313-10878	ARC 12101	India	Aus	cA (Aus)	1.11345	0.108275	0.285714	0.0833333	0.109687	0.671429	0.072699
IRIS_313-10882	ARC 12433	India	Aus	cA (Aus)	0.919749	0.193537	0.12	0.189655	0.114286	0.547445	0.105951
IRIS_313-10886	ARC 12655	India	Geng	GJ-sbtrp	1.13312	0.653864	0.37931	0.766667	0.160318	0.739691	0.483657
IRIS_313-10887	ARC 12690	India	Xian	XI-adm	1.11154	0.841049	0.685185	0.933333	0.474116	0.872	0.733394
IRIS_313-10888	ARC 12726	India	Geng	GJ-sbtrp	1.14125	0.660927	0	0.813559	0.233514	0.732324	0.484013
IRIS_313-10891	ARC 12867	India	Aus	cA (Aus)	1.07492	0.469254	0.148148	0.533333	0.199045	0.613615	0.287941
IRIS_313-10893	ARC 13156	India	Geng	GJ-sbtrp	1.01185	0.373434	0.4	0.372881	0.0958702	0.630089	0.235297
IRIS_313-10895	ARC 13257	India	Geng	GJ-sbtrp	1.27682	0.0856536	0.0909091	0.0847458	0.147695	0.548037	0.0469413
IRIS_313-10921	KHAO PHAE HOM	Lao People's Democratic Republic	Xian	XI-adm	1.03901	0.742634	0.4	0.789474	0.229595	0.827842	0.614783
IRIS_313-10922	R 258	Lao People's Democratic Republic	Geng	GJ-sbtrp	1.19222	0.682474	0	0.883333	0.198154	0.742961	0.507052
IRIS_313-10923	CHABLI CHABOL GLANG	Thailand	Geng	GJ-sbtrp	1.02742	0.861578	0	0.882353	0.180087	0.740796	0.638254
IRIS_313-10924	ATH HAGARI JARAHAN PADDY	Nepal	Xian	XI-adm	1.0934	0.829274	0.615385	0.916667	0.266755	0.920544	0.763383
IRIS_313-10925	KAMULI	Nepal	Aus	cA (Aus)	1.01372	0.214097	0.2	0.216667	0.116614	0.706991	0.151365
IRIS_313-10926	RAM SALEE KATAKA	Nepal	Basmati	cB (Bas)	1.02631	0.974471	0.977778	1	0.411429	0.834979	0.813662
IRIS_313-10927	SUGA PANKHA	Nepal	Aus	cA (Aus)	1.42077	0.0846239	0.0877193	0.0833333	0.11264	0.682014	0.0577147
IRIS_313-10930	PANKHIRAJ	Bangladesh	Aus	cA (Aus)	1.06318	0.859116	0	0.949153	0.258475	0.768696	0.660399
IRIS_313-10931	PAKWALAN	Philippines	Geng	GJ-trp	1.08834	0.716259	0.4	0.810345	0.20537	0.748881	0.536393
IRIS_313-10933	ARC 7281	India	Basmati	cB (Bas)	1.02638	0.950033	0.810811	0.983051	0.856507	0.811381	0.77084
IRIS_313-10960	SUNGKAI	Indonesia	Geng	GJ-trp	1.07747	0.301576	0	0.35	0.131167	0.606711	0.18297
IRIS_313-10963	KATAKCHIKON	Bangladesh	Aus	cA (Aus)	1.02147	0.712995	0.833333	0.733333	0.187822	0.661861	0.471903
IRIS_313-10964	SADUMONI	Bangladesh	Aus	cA (Aus)	1.08941	0.693545	0.470588	0.77193	0.093895	0.688304	0.47737
IRIS_313-10965	TILOKCHAN (SONABETHI)	Bangladesh	Aus	cA (Aus)	1.36975	0.0915775	0.1	0.116667	0.102408	0.714849	0.0654641
IRIS_313-10966	HURANG ARISO LUTA	Brazil	Xian	XI-adm	1.05312	0.881632	0.75	0.933333	0.237463	0.727385	0.641286
IRIS_313-10969	INDIA DULAR (NO ORDEM 7)	Brazil	Aus	cA (Aus)	1.0908	0.724942	0.428571	0.827586	0.155205	0.757794	0.549357
IRIS_313-10981	JHUL DIGA	Bangladesh	Aus	cA (Aus)	1.13678	0.687636	0	0.866667	0.338128	0.762225	0.524133
IRIS_313-10990	BALIBUD	Philippines	Xian	XI-adm	1.08917	0.797237	0.555556	0.896552	0.130354	0.753931	0.601062
IRIS_313-11013	BOTESWAR 2	Bangladesh	Aus	cA (Aus)	1.39535	0.0184928	0	0.0166667	0.131023	0.732053	0.0135377
IRIS_313-11014	CHAKILA	Bangladesh	Aus	cA (Aus)	1.0904	0.781088	0	0.883333	0.252427	0.677352	0.529072
IRIS_313-11015	HANPA	Bangladesh	Aus	cA (Aus)	1.11254	0.653783	1	0.766667	0.172932	0.793355	0.518682
IRIS_313-11016	KACHILON	Bangladesh	Aus	cA (Aus)	1.09685	0.388481	0.25	0.440678	0.120248	0.606399	0.235574
IRIS_313-11017	LOROI	Bangladesh	Aus	cA (Aus)	1.05456	0.395267	0	0.431034	0.189232	0.593898	0.234748
IRIS_313-11018	MADISA	Bangladesh	Aus	cA (Aus)	1.06798	0.60746	0.5	0.666667	0.129894	0.580576	0.352676
IRIS_313-11019	PORANG	Bangladesh	Aus	cA (Aus)	1.06573	0.929145	0.777778	1	0.461612	0.857014	0.796291
IRIS_313-11020	BAMLA SUFFAID 320	Pakistan	Aus	cA (Aus)	1.25841	0.0590186	0.0769231	0.0701754	0.101266	0.792058	0.0467461
IRIS_313-11021	BARA PASHAWARI 390	Pakistan	Basmati	cB (Bas)	1.03231	0.890055	0.666667	0.933333	0.697555	0.861823	0.76707
IRIS_313-11022	BASMATI SUFAID 100	Pakistan	Basmati	cB (Bas)	1.09952	0.782047	0	0.916667	0.506849	0.837509	0.654971
IRIS_313-11023	BASMATI SURKH 161	Pakistan	Basmati	cB (Bas)	1.08559	0.903824	0.695652	1	0.744531	0.90768	0.820383
IRIS_313-11024	BEGMI 135	Pakistan	Aus	cA (Aus)	1.75655	0	0	0	0.0528479	0.444444	0
IRIS_313-11025	DHAN 263	Pakistan	Aus	cA (Aus)	1.11871	0.479895	0.25	0.559322	0.174208	0.59244	0.284309
IRIS_313-11026	HANSRAJ	Pakistan	Basmati	cB (Bas)	1.20477	0.79461	0.358974	1	0.460615	0.934699	0.742721
IRIS_313-11027	JHONA 101	Pakistan	Aus	cA (Aus)	1.12405	0.434554	0.615385	0.5	0.202181	0.884831	0.384507
IRIS_313-11028	MOTIA	Pakistan	Aus	cA (Aus)	1.22774	0.438451	0.208333	0.583333	0.112567	0.826171	0.362236
IRIS_313-11029	MUSHKAN 340 A	Pakistan	Aus	cA (Aus)	1.18367	0.0778183	0.2	0.0677966	0.212585	0.660472	0.0513968
IRIS_313-11031	NAWAN SATHRA BAGAR 344	Pakistan	Aus	cA (Aus)	1.13186	0.377183	0.166667	0.45	0.161962	0.67378	0.254138
IRIS_313-11032	PALAM PURI BAS 137	Pakistan	Basmati	cB (Bas)	1.10201	0.755557	0.666667	0.864407	0.678333	0.719983	0.543988
IRIS_313-11034	SANTHI 206	Pakistan	Aus	cA (Aus)	1.1475	0.638102	0.490566	0.733333	0.214698	0.739793	0.472064
IRIS_313-11036	34	Pakistan	Aus	cA (Aus)	1.09637	0.514324	0.4	0.603448	0.25945	0.786463	0.404496
IRIS_313-11037	421	Pakistan	Aus	cA (Aus)	0.951012	0.112696	0.25	0.101695	0.0884821	0.634119	0.0714627
IRIS_313-11045	ENGKABANG	Malaysia	Geng	GJ-trp	1.01514	0.858162	0	0.883333	0.238626	0.684184	0.587141
IRIS_313-11047	AUS 84	Bangladesh	Aus	cA (Aus)	1.00144	0.435239	0	0.440678	0.108124	0.595762	0.259299
IRIS_313-11048	AUS 171	Bangladesh	Aus	cA (Aus)	0.989983	0.411461	0.5	0.410714	0.187714	0.708472	0.291509
IRIS_313-11049	AUS 219	Bangladesh	Aus	cA (Aus)	1.05359	0.515055	0.5	0.55	0.197531	0.684455	0.352532
IRIS_313-11050	AUS 233	Bangladesh	Aus	cA (Aus)	1.08901	0.439957	0.133333	0.5	0.145867	0.759552	0.33417
IRIS_313-11051	AUS 242	Bangladesh	Aus	cA (Aus)	1.05666	0.750102	0.409091	0.821429	0.126058	0.728432	0.546399
IRIS_313-11052	AUS 278	Bangladesh	Aus	cA (Aus)	0.961555	0.925114	2	0.866667	0.20247	0.854321	0.790344
IRIS_313-11053	AUS 282	Bangladesh	Aus	cA (Aus)	1.05053	0.584576	0	0.627119	0.116539	0.75222	0.43973
IRIS_313-11054	AUS 295	Bangladesh	Aus	cA (Aus)	1.08499	0.647131	0.269231	0.728814	0.139341	0.796691	0.515563
IRIS_313-11055	AUS 299	Bangladesh	Aus	cA (Aus)	1.05197	0.329106	0.32	0.344828	0.115082	0.662838	0.218144
IRIS_313-11056	AUS 301	Bangladesh	Aus	cA (Aus)	1.01524	0.873347	0	0.896552	0.12478	0.810048	0.707453
IRIS_313-11057	AUS 308	Bangladesh	Aus	cA (Aus)	1.06544	0.602152	0.277778	0.660714	0.107595	0.770412	0.463905
IRIS_313-11058	AUS 329	Bangladesh	Aus	cA (Aus)	1.06104	0.6871	0.428571	0.758621	0.163184	0.644301	0.442699
IRIS_313-11059	AUS 344	Bangladesh	Aus	cA (Aus)	1.12689	0.794611	0.36	0.933333	0.137868	0.732716	0.582224
IRIS_313-11061	AUS 449	Bangladesh	Aus	cA (Aus)	0.967126	0.070952	0	0.0689655	0.0933032	0.595745	0.0422693
IRIS_313-11062	BEGUNBICHI 33	Bangladesh	Basmati	cB (Bas)	1.10196	0.908016	0.333333	1.03571	0.419631	0.698483	0.634234
IRIS_313-11064	BORO 275	Bangladesh	Aus	cA (Aus)	1.08395	0.803487	0	0.9	0.191667	0.814529	0.654463
IRIS_313-11066	GASMAL 339	Bangladesh	Admix	admix	0.99557	0.992442	1.66667	0.983051	0.48433	0.909605	0.902729
IRIS_313-11067	KALIBORO 600	Bangladesh	Aus	cA (Aus)	1.02621	0.860382	0.416667	0.898305	0.147745	0.805947	0.693422
IRIS_313-11068	PANKAIT 31	Bangladesh	Basmati	cB (Bas)	1.0353	0.874861	0.68	0.916667	0.338426	0.803582	0.703023
IRIS_313-11069	TUPA 15-3	Bangladesh	Basmati	cB (Bas)	1.06003	0.933716	0.375	1.01695	0.286955	0.759726	0.709369
IRIS_313-11073	KHAO DAM	Lao People's Democratic Republic	Geng	GJ-sbtrp	1.01216	0.599267	0	0.611111	0.192019	0.806306	0.483193
IRIS_313-11080	PHAE MEUN LAN	Lao People's Democratic Republic	Xian	XI-3	1.02831	0.432107	0.25	0.464286	0.172744	0.806361	0.348434
IRIS_313-11083	EA TIA	Lao People's Democratic Republic	Xian	XI-3	1.06494	0.803928	0	0.883333	0.367807	0.774542	0.622677
IRIS_313-11085	KHAO HAE	Lao People's Democratic Republic	Xian	XI-adm	1.06512	0.489848	0	0.534483	0.160279	0.846013	0.414417
IRIS_313-11086	KHAO THAMA	Lao People's Democratic Republic	Xian	XI-3	1.23525	0.565698	0.3125	0.766667	0.281106	0.753527	0.426269
IRIS_313-11093	KHAO TAM	Lao People's Democratic Republic	Geng	GJ-sbtrp	1.0622	0.897999	0.125	0.983051	0.21753	0.66181	0.594305
IRIS_313-11094	MAK BOUAP	Lao People's Democratic Republic	Geng	GJ-sbtrp	1.05167	0.763588	0	0.842105	0.347566	0.810864	0.619166
IRIS_313-11098	KOLUBA	Sierra Leone	Xian	XI-3	1.03759	0.465431	0	0.491525	0.292925	0.847127	0.39428
IRIS_313-11103	D 1-147	Liberia	Geng	GJ-trp	1.09942	0.865201	0	1	0.529018	0.828761	0.717045
IRIS_313-11104	D 3-102	Liberia	Geng	GJ-trp	1.07134	0.707279	0	0.783333	0.479042	0.895279	0.633212
IRIS_313-11105	D 3-130	Liberia	Geng	GJ-trp	1.13899	0.787701	0.136364	0.95	0.330463	0.706454	0.556474
IRIS_313-11107	ZANTON	Liberia	Geng	GJ-trp	1.17687	0.689754	0	0.931034	0.235412	0.66801	0.460762
IRIS_313-11111	SAITA	Bangladesh	Aus	cA (Aus)	0.992929	0.978931	1.09524	0.966667	0.334405	0.782923	0.766428
IRIS_313-11112	HIJOL DIGA	Bangladesh	Aus	cA (Aus)	1.0589	0.493727	1	0.545455	0.165869	0.647982	0.319926
IRIS_313-11114	BIRUI SAIL	Bangladesh	Xian	XI-2	1.1355	0.651785	0.342857	0.762712	0.18123	0.573805	0.373997
IRIS_313-11116	KORTIK KAIKA	Bangladesh	Aus	cA (Aus)	1.01345	0.222687	0.142857	0.241379	0.09633	0.646975	0.144073
IRIS_313-11118	SOC NAU (BIEN THE)	Viet Nam	Xian	XI-3	1.04027	0.913499	0.588235	0.966667	0.490842	0.867164	0.792154
IRIS_313-11123	BAZAIL 975	Bangladesh	Aus	cA (Aus)	0.951085	0.1901	1	0.169492	0.140965	0.615798	0.117063
IRIS_313-11127	BUBAW	Myanmar	Geng	GJ-sbtrp	1.18943	0.654841	0.227273	0.821429	0.160994	0.66366	0.434592
IRIS_313-11133	LWANKHAN	Myanmar	Xian	XI-3	1.03837	0.79182	1.09091	0.816667	0.204235	0.773016	0.61209
IRIS_313-11134	MANSAT 3	Myanmar	Xian	XI-adm	1.04937	0.911267	0.777778	0.966102	0.377663	0.911263	0.830404
IRIS_313-11154	DHARIAL	Bangladesh	Aus	cA (Aus)	1.07411	0.687163	0	0.762712	0.200905	0.732871	0.503602
IRIS_313-11163	NATEL BORO	Bangladesh	Aus	cA (Aus)	1.04444	0.364301	0.227273	0.383333	0.137351	0.730693	0.266192
IRIS_313-11164	BAK TULSI	India	Aus	cA (Aus)	0.803986	0.135501	1	0.101695	0.0871212	0.477612	0.0647168
IRIS_313-11165	BENA JHUPI	India	Aus	cA (Aus)	1.16486	0.604982	0.25	0.75	0.125222	0.651515	0.394155
IRIS_313-11166	BHUT MURI	India	Aus	cA (Aus)	1.06909	0.859339	0.594595	0.932203	0.157338	0.722469	0.620846
IRIS_313-11168	KADA CHOPA	India	Aus	cA (Aus)	1.06222	0.865022	0.142857	0.949153	0.141875	0.815385	0.705326
IRIS_313-11169	KANAI BASHI	India	Aus	cA (Aus)	0.997537	0.367585	0.4	0.366667	0.1018	0.686766	0.252445
IRIS_313-11170	LAL TAURA	India	Aus	cA (Aus)	0.994055	0.929257	1.25	0.915254	0.192563	0.730525	0.678845
IRIS_313-11171	M 142	India	Aus	cA (Aus)	1.15109	0.641314	0.0909091	0.8	0.131564	0.699932	0.448877
IRIS_313-11172	RANI BHOG	India	Aus	cA (Aus)	1.07039	0.372583	0.166667	0.416667	0.155681	0.710326	0.264655
IRIS_313-11173	SADA AUS	India	Aus	cA (Aus)	1.04525	0.600486	0.375	0.633333	0.172308	0.769589	0.462127
IRIS_313-11174	SLO 19	India	Aus	cA (Aus)	0.890625	0.302089	0	0.25	0.155906	0.562674	0.169977
IRIS_313-11175	SONA AUS	India	Aus	cA (Aus)	1.00123	0.41545	0.166667	0.423729	0.219707	0.832914	0.346034
IRIS_313-11191	RANRUWAN	Sri Lanka	Aus	cA (Aus)	1.10244	0.74461	0	0.877193	0.128999	0.666667	0.496407
IRIS_313-11194	KHAO PAH 8-5-38	Thailand	Xian	XI-3	1.02832	0.865745	0	0.909091	0.56458	0.833827	0.721882
IRIS_313-11197	K 17-9-1-1	India	Xian	XI-adm	1.04697	0.996242	1	1.03448	0.498119	0.919242	0.915787
IRIS_313-11198	K 78-13	India	Geng	GJ-tmp	1.0361	1.01751	0.545455	1.07692	0.301681	0.779487	0.793132
IRIS_313-11201	CHING HSI 15	China	Geng	GJ-tmp	0.9423	1.07721	0.5	0.981132	0.49602	0.857143	0.923323
IRIS_313-11202	4583	China	Geng	GJ-tmp	1.17655	0.657906	0.0357143	0.857143	0.352643	0.814315	0.535743
IRIS_313-11210	ZARBASAIL	Bangladesh	Aus	cA (Aus)	1.04673	0.266932	0	0.298246	0.219565	0.585445	0.156274
IRIS_313-11212	KALOBONA	Bangladesh	Xian	XI-2	1.0764	0.910712	0.740741	0.983333	0.332615	0.738712	0.672754
IRIS_313-11213	NARIKEL BADI	Bangladesh	Aus	cA (Aus)	1.25	0.115656	0.125	0.118644	0.0921942	0.713204	0.0824864
IRIS_313-11214	SHITTA AMAN	Bangladesh	Aus	cA (Aus)	0.995104	0.511807	0.923077	0.5	0.162513	0.736009	0.376695
IRIS_313-11216	KHAMA 1183	Bangladesh	Aus	cA (Aus)	0.975695	0.72017	0	0.7	0.195102	0.661862	0.476653
IRIS_313-11218	BADSHABHOG 4-60	Bangladesh	Basmati	cB (Bas)	1.07648	0.727446	0	0.862069	0.392245	0.766175	0.55735
IRIS_313-11222	DUDHSWAR 15-157	Bangladesh	Xian	XI-2	1.09289	0.429162	0.15	0.482759	0.0995851	0.675744	0.290003
IRIS_313-11223	OVAL RED 29 B 601	Bangladesh	Basmati	cB (Bas)	1.06521	0.877951	0	0.965517	0.407724	0.759259	0.666593
IRIS_313-11232	R 146	India	Aus	cA (Aus)	1.0354	0.621729	0.5	0.65	0.134735	0.577689	0.359166
IRIS_313-11246	7516-14	Japan	Geng	GJ-tmp	1.24959	0.316978	0	0.440678	0.146692	0.679895	0.215512
IRIS_313-11247	RP 1153-20-14	India	Xian	XI-adm	1.05603	0.907887	0.833333	0.965517	0.256821	0.716891	0.650856
IRIS_313-11251	IR 4500-5-1-1	Philippines	Xian	XI-1B	1.0267	0.929343	1	0.965517	0.413	0.768936	0.714605
IRIS_313-11258	ARC 13502	India	Basmati	cB (Bas)	1.09331	0.799529	0.133333	0.912281	0.381484	0.767907	0.613964
IRIS_313-11259	ARC 13515	India	Basmati	cB (Bas)	1.05733	0.951124	0.5	1.03448	0.68233	0.805452	0.766084
IRIS_313-11265	ARC 14150	India	Aus	cA (Aus)	1.09063	0.600712	0	0.7	0.294737	0.732704	0.440144
IRIS_313-11268	ARC 14398	India	Basmati	cB (Bas)	1.08435	0.877818	0.25	0.983333	0.588949	0.782506	0.686898
IRIS_313-11270	ARC 14663	India	Basmati	cB (Bas)	1.01117	1.02143	1	1.03571	0.723854	0.862775	0.88126
IRIS_313-11272	ARC 14756	India	Aus	cA (Aus)	1.1019	0.565264	0.511111	0.610169	0.12834	0.778506	0.440061
IRIS_313-11274	ARC 14901	India	Aus	cA (Aus)	0.975336	0.542359	0.8	0.517241	0.067519	0.703442	0.381518
IRIS_313-11275	ARC 14975	India	Xian	XI-adm	1.00543	0.994811	0.982143	1	0.371863	0.848249	0.843847
IRIS_313-11276	ARC 15063	India	Xian	XI-adm	1.00892	1.06126	1.1	1.07273	0.280622	0.856336	0.908796
IRIS_313-11277	ARC 15129	India	Aus	cA (Aus)	1.07802	0.888073	0.4	1	0.413156	0.820375	0.728553
IRIS_313-11281	ARC 15505	India	Xian	XI-1A	1.45251	0.197987	0.20339	0.2	0.0812749	0.515856	0.102133
IRIS_313-11289	ARC 18578	India	Basmati	cB (Bas)	1.08119	0.882579	0.388889	0.983333	0.734198	0.859649	0.758709
IRIS_313-11291	ARC 7425	India	Aus	cA (Aus)	1.06667	0.223253	0.117647	0.25	0.149502	0.607072	0.135531
IRIS_313-11293	ARC 10975	India	Basmati	cB (Bas)	1.09137	0.806898	0.5	0.916667	0.45619	0.79942	0.645051
IRIS_313-11298	ARC 13544	India	Aus	cA (Aus)	1.08725	0.703726	0	0.810345	0.16229	0.704193	0.495559
IRIS_313-11304	ARC 15163	India	Xian	XI-adm	1.04243	0.9419	0.869565	0.983333	0.282523	0.912925	0.859884
IRIS_313-11322	JASURE AUS	Bangladesh	Aus	cA (Aus)	1.0383	0.685242	0.5	0.716667	0.184704	0.822581	0.563667
IRIS_313-11324	KALABOKRI	Bangladesh	Aus	cA (Aus)	1.0417	0.794972	0.357143	0.847458	0.133097	0.733754	0.583313
IRIS_313-11348	AUS PADDY (RED)	India	Aus	cA (Aus)	0.99995	0.410609	0.347826	0.416667	0.153614	0.682216	0.280124
IRIS_313-11350	BAJAL	India	Basmati	cB (Bas)	1.094	0.851531	0	0.983051	0.585666	0.796537	0.678276
IRIS_313-11352	BUCHI	India	Basmati	cB (Bas)	1.00347	0.969203	0.166667	1	0.531365	0.885007	0.857751
IRIS_313-11353	CHILE BORO	India	Aus	cA (Aus)	0.95586	0.169837	0.190476	0.166667	0.134276	0.695148	0.118062
IRIS_313-11359	DAHARNAGRA	India	Xian	XI-2	1.13568	0.538769	0.133333	0.653846	0.170711	0.694478	0.374163
IRIS_313-11362	KEYA NUNIA	India	Basmati	cB (Bas)	1.06522	0.887147	0.7	0.966667	0.31221	0.790795	0.701551
IRIS_313-11370	SACHI	India	Xian	XI-2	1.06407	0.718588	0.581395	0.779661	0.241451	0.734738	0.527974
IRIS_313-11371	SATHI	India	Aus	cA (Aus)	1.00457	0.91575	1.04	0.915254	0.190362	0.732305	0.670608
IRIS_313-11373	T 3	India	Basmati	cB (Bas)	1.12205	0.673048	0	0.813559	0.453764	0.726241	0.488795
IRIS_313-11374	W 398	India	Aus	cA (Aus)	1.20756	0.628466	0.142857	0.830508	0.30721	0.741439	0.46597
IRIS_313-11375	CODE NO 31225	India	Basmati	cB (Bas)	1.0586	0.865017	0.571429	0.933333	0.546292	0.837004	0.724023
IRIS_313-11388	GLAM	Thailand	Xian	XI-3	1.20921	0.485703	0	0.660714	0.355398	0.771437	0.374689
IRIS_313-11391	NIAW DAM	Thailand	Xian	XI-3	1.08978	0.653233	0	0.773585	0.580995	0.830753	0.542676
IRIS_313-11395	INDO NO 13075	Indonesia	Xian	XI-3	1.16489	0.61156	0	0.775862	0.284972	0.795053	0.486223
IRIS_313-11397	TAMBU	Indonesia	Geng	GJ-trp	1.0991	0.8321	0.1	0.964912	0.2849	0.725806	0.603943
IRIS_313-11401	MOTANGA	Bangladesh	Basmati	cB (Bas)	1.13309	0.822397	0.266667	0.983333	0.343465	0.770022	0.633263
IRIS_313-11409	CUTTACK 29	India	Xian	XI-2	1.18984	0.547937	0.236842	0.683333	0.19034	0.765615	0.419509
IRIS_313-11411	DONRADAO	Brazil	Xian	XI-2	1.06488	0.891676	0.384615	0.983051	0.328845	0.766867	0.683797
IRIS_313-11436	SAKAZELE (538)	Cote d'Ivoire	Geng	GJ-trp	1.13439	0.843683	0.333333	1	0.472761	0.790965	0.667323
IRIS_313-11445	NCS 102	India	Xian	XI-2	1.04206	0.869971	0.702703	0.916667	0.226115	0.845182	0.735284
IRIS_313-11447	TUNAGANNAPNANG	India	Xian	XI-adm	1.06439	0.686291	0.333333	0.758621	0.302288	0.949753	0.651807
IRIS_313-11448	BARAMANJ	India	Xian	XI-2	1.10324	0.835125	0.576923	0.933333	0.23973	0.701459	0.585806
IRIS_313-11449	KODIA PHUL	India	Xian	XI-adm	1.09115	0.856828	0.645161	0.949153	0.392241	0.845705	0.724624
IRIS_313-11451	KALISAL	India	Basmati	cB (Bas)	1.0753	0.879502	0.716981	0.949153	0.343569	0.729805	0.641865
IRIS_313-11452	LOCAL BHAT	India	Aus	cA (Aus)	1.06553	0.689485	0.3	0.762712	0.228156	0.76379	0.526622
IRIS_313-11454	BARI SUTAR	India	Aus	cA (Aus)	1.1747	0.129065	0.5	0.12069	0.177137	0.771508	0.0995746
IRIS_313-11455	CIPPI	India	Aus	cA (Aus)	1.17188	0.668152	0.214286	0.877193	0.232466	0.636748	0.425444
IRIS_313-11456	KOLAMBA	India	Aus	cA (Aus)	1.51567	0.0422931	0	0.0517241	0.153757	0.660636	0.0279403
IRIS_313-11458	KARAHANI	India	Aus	cA (Aus)	0.96839	0.296337	0.290323	0.288136	0.15261	0.716436	0.212307
IRIS_313-11462	SALSI	India	Aus	cA (Aus)	1.76306	0	0	0	0.149378	0.598258	0
IRIS_313-11476	KALIPINCH	India	Aus	cA (Aus)	1.13343	0.58724	0.25	0.711864	0.216019	0.773956	0.454498
IRIS_313-11477	KANPURI	India	Aus	cA (Aus)	1.13269	0.622099	0.153846	0.745763	0.17503	0.649208	0.403872
IRIS_313-11478	LOCAL	India	Xian	XI-2	0.94657	0.963971	1.04348	0.915254	0.178986	0.75	0.722978
IRIS_313-11481	BINNAFUL	Bangladesh	Aus	cA (Aus)	1.61833	0	0	0	0.0662152	0.561089	0
IRIS_313-11482	BONGEZA	Bangladesh	Aus	cA (Aus)	0.968432	0.234963	0	0.233333	0.091519	0.797693	0.187428
IRIS_313-11483	BOTESHSHORE	Bangladesh	Aus	cA (Aus)	1.11377	0.420586	0.2	0.5	0.169235	0.624703	0.262741
IRIS_313-11484	EJALI	Bangladesh	Aus	cA (Aus)	1.15555	0.782722	0	1	0.290573	0.739734	0.579007
IRIS_313-11489	KALU T 139	India	Aus	cA (Aus)	1.07808	0.54813	0.111111	0.631579	0.229764	0.659574	0.361533
IRIS_313-11491	BIR BAHADUR	India	Xian	XI-2	1.10748	0.757618	0.511628	0.847458	0.169846	0.678887	0.514338
IRIS_313-11492	SIRHANTI	India	Aus	cA (Aus)	1.06463	0.803087	0.716981	0.85	0.201258	0.752352	0.604205
IRIS_313-11493	AR 133	India	Xian	XI-adm	1.07869	0.800576	0.666667	0.864407	0.201245	0.693827	0.555461
IRIS_313-11494	IC 25690	India	Geng	GJ-sbtrp	1.18562	0.373137	0.142857	0.473684	0.0740606	0.712676	0.265926
IRIS_313-11496	BALU PRIA	Indonesia	Geng	GJ-trp	1.06175	0.868559	0.2	0.95	0.187153	0.749823	0.651266
IRIS_313-11498	PADI HEDENG (REKET HEDENG)	Indonesia	Geng	GJ-trp	1.09521	0.513191	0	0.610169	0.164419	0.624357	0.320415
IRIS_313-11499	PADI UDANG	Indonesia	Geng	GJ-trp	1.15132	0.642466	0	0.796296	0.332048	0.817176	0.525008
IRIS_313-11505	K 1074	India	Xian	XI-2	1.00397	0.896823	0.888889	0.9	0.200761	0.64834	0.581446
IRIS_313-11511	WAGASAN (RED)	Philippines	Geng	GJ-trp	1.00994	0.795147	0.53125	0.816667	0.227462	0.616464	0.490179
IRIS_313-11530	JAO KHAO	Thailand	Xian	XI-3	1.05576	0.923902	0.611111	1	0.611243	0.839219	0.775356
IRIS_313-11532	MARIA GAKIT	Philippines	Geng	GJ-trp	1.07468	0.752511	0.133333	0.85	0.44643	0.79599	0.598992
IRIS_313-11547	SHWE SABA	Myanmar	Xian	XI-adm	1.0701	0.823864	0	0.910714	0.45913	0.874435	0.720416
IRIS_313-11557	GORIA	Bangladesh	Aus	cA (Aus)	1.0582	0.949379	0.384615	1.03509	0.205525	0.880907	0.836315
IRIS_313-11563	BIJULI BATI	Nepal	Xian	XI-2	1.07253	0.909634	0.74359	0.983333	0.29324	0.769035	0.699541
IRIS_313-11564	HALIDA	Nepal	Basmati	cB (Bas)	1.06857	0.841612	0	0.931034	0.678715	0.778418	0.655126
IRIS_313-11567	RATO BASMATI	Nepal	Basmati	cB (Bas)	1.08478	0.185751	0	0.228814	0.331947	0.660521	0.122692
IRIS_313-11572	BAI MI TIE QIU	China	Xian	XI-1A	1.59091	0.113675	0.103448	0.15	0.0636488	0.540938	0.0614909
IRIS_313-11576	JIANG HUI DAO	China	Xian	XI-adm	0.994795	0.988128	1	0.983051	0.697177	0.876256	0.865854
IRIS_313-11585	ACC 1286	China	Xian	XI-1A	0.996928	0.937755	0.142857	0.947368	0.327195	1.03514	0.970707
IRIS_313-11595	AMAKOYALI	India	Aus	cA (Aus)	1.09286	0.681668	0.387097	0.766667	0.156311	0.80322	0.547529
IRIS_313-11597	BHATA PYAGI	India	Xian	XI-2	1.10537	0.732857	0.617647	0.813559	0.220109	0.738602	0.54129
IRIS_313-11599	JUGRAY	India	Xian	XI-2	1.04878	0.944676	0.771429	1	0.307824	0.812202	0.767267
IRIS_313-11602	MALCHI	India	Aus	cA (Aus)	1.1951	0.349036	0.176471	0.448276	0.138037	0.622458	0.21726
IRIS_313-11603	PANDRI PAREWA	India	Aus	cA (Aus)	1.10745	0.699146	0.136364	0.813559	0.142824	0.770335	0.538577
IRIS_313-11604	SUGARKAND	India	Aus	cA (Aus)	1.48472	0.0220091	0.0625	0.0166667	0.103116	0.754089	0.0165968
IRIS_313-11606	BOKDEL	India	Xian	XI-2	1.11836	0.529819	0.371429	0.603774	0.245404	0.714836	0.378734
IRIS_313-11607	HOLDIGANTHI	India	Xian	XI-2	1.04629	0.871048	0.714286	0.916667	0.21235	0.759467	0.661532
IRIS_313-11609	MAE HAWM	Thailand	Xian	XI-3	1.03709	0.883556	1.25	0.929825	0.547336	0.980351	0.866195
IRIS_313-11617	UPRH 33	India	Aus	cA (Aus)	1.02134	0.307761	0.166667	0.322034	0.175175	0.608247	0.187195
IRIS_313-11618	UPRH 58	India	Aus	cA (Aus)	0.975376	0.244385	0.0909091	0.237288	0.184282	0.677262	0.165513
IRIS_313-11619	UPRH 166	India	Aus	cA (Aus)	1.05341	0.0439092	0	0.0338983	0.112923	0.564806	0.0248002
IRIS_313-11620	UPRH 197	India	Aus	cA (Aus)	1.07689	0.0421623	0	0.0338983	0.153359	0.64985	0.0273992
IRIS_313-11623	KAO SONG HAI	China	Geng	GJ-sbtrp	1.02937	0.826812	0.5	0.866667	0.221792	0.703578	0.581727
IRIS_313-11624	ANADI WHITE	Nepal	Xian	XI-1A	1.08559	0.824954	0.666667	0.9	0.165021	0.745716	0.615182
IRIS_313-11625	CHOBO	Nepal	Basmati	cB (Bas)	1.15023	0.813497	0.27027	0.983333	0.427529	0.735836	0.5986
IRIS_313-11626	GUDURA	Nepal	Basmati	cB (Bas)	1.03297	0.971277	0.915254	1	0.487571	0.902484	0.876562
IRIS_313-11627	JADO	Nepal	Basmati	cB (Bas)	1.11879	0.803466	0.153846	0.947368	0.304971	0.543819	0.43694
IRIS_313-11629	LATIJHABAR	Nepal	Aus	cA (Aus)	1.01483	0.271569	0.571429	0.25	0.117505	0.620619	0.16854
IRIS_313-11630	POHHERLIMASION	Nepal	Basmati	cB (Bas)	1.01836	0.950304	0.631579	0.980392	0.274257	0.793605	0.754165
IRIS_313-11632	SETO JHINUWA	Nepal	Basmati	cB (Bas)	0.985582	0.965602	1.025	0.95	0.588407	0.79021	0.763028
IRIS_313-11636	NCS 271 A	India	Aus	cA (Aus)	1.11153	0.516046	0.222222	0.6	0.121895	0.633642	0.326989
IRIS_313-11638	NCS 331	India	Xian	XI-2	0.975471	0.949028	1.10714	0.916667	0.216923	0.727469	0.690389
IRIS_313-11640	NCS 458	India	Xian	XI-2	1.02681	0.843898	0.833333	0.864407	0.159631	0.746235	0.629746
IRIS_313-11659	TOBOHUN	Sierra Leone	Geng	GJ-trp	1.07599	0.799178	0	0.912281	0.361168	0.87796	0.701646
IRIS_313-11665	JIN HUA 258	China	Xian	XI-1A	1.02263	0.897868	0.86	0.916667	0.263178	0.905902	0.813381
IRIS_313-11669	F 478	China	Xian	XI-adm	1.09367	0.473396	0.363636	0.527273	0.191589	0.770115	0.364569
IRIS_313-11671	DERAWA	Nepal	Xian	XI-2	0.994764	1.00538	1.02041	1	0.22042	0.751319	0.755365
IRIS_313-11672	RAI MANULA	Nepal	Geng	GJ-tmp	1.15516	0.583563	0	0.793103	0.21718	0.759428	0.443174
IRIS_313-11673	BURI BURING	Philippines	Geng	GJ-trp	1.05432	0.92476	1	1	0.389562	0.820881	0.759118
IRIS_313-11674	BEUA KAE	Thailand	Xian	XI-3	1.07894	0.897762	0	1	0.389459	0.901449	0.809287
IRIS_313-11678	E PLUAK	Thailand	Xian	XI-3	0.985929	0.919514	1	0.890909	0.610956	0.988511	0.90895
IRIS_313-11680	KHAO BUN MI	Thailand	Xian	XI-3	1.11243	0.619451	0	0.741379	0.235894	0.753066	0.466487
IRIS_313-11681	KHAO' PAWM	Thailand	Xian	XI-3	1.00468	0.868591	0.2	0.881356	0.224869	0.805983	0.70007
IRIS_313-11684	OB CHUEY	Thailand	Xian	XI-3	1.06123	0.838362	0.714286	0.9	0.196721	0.778868	0.652973
IRIS_313-11686	QUAHNG LUANG	Thailand	Xian	XI-3	1.02269	0.784022	0	0.821429	0.293689	0.783237	0.614075
IRIS_313-11687	SA GAE	Thailand	Xian	XI-3	1.16583	0.499165	0	0.644068	0.267838	0.72473	0.36176
IRIS_313-11692	CHIAYI WU-K'O	Chinese Taipei	Xian	XI-1A	1.06084	0.778537	0.625	0.833333	0.250819	0.765461	0.595939
IRIS_313-11694	CHING LIU	Chinese Taipei	Xian	XI-adm	0.992722	1.03312	1.16216	1.01695	0.325706	0.932896	0.963797
IRIS_313-11695	HSIN-T'AO YUAN CHING YU	Chinese Taipei	Xian	XI-1A	1.06377	0.889003	0.72549	0.95	0.214956	0.823307	0.731922
IRIS_313-11698	TAIPEI 167	Chinese Taipei	Basmati	cB (Bas)	1.03204	0.818205	0.615385	0.857143	0.145161	0.773895	0.633205
IRIS_313-11706	KHAO' NOK 4	Thailand	Xian	XI-3	1.12025	0.480115	0.0869565	0.568966	0.162269	0.681393	0.327147
IRIS_313-11707	KHAO SAHKORN	Thailand	Xian	XI-3	1.05085	0.923438	0	1	0.480483	0.882726	0.815142
IRIS_313-11709	LEUANG KHAJAWN	Thailand	Xian	XI-3	1.03185	0.937865	0	0.982143	0.253662	0.8125	0.762015
IRIS_313-11710	LEUANG MAI	Thailand	Xian	XI-3	1.15899	0.566189	0.111111	0.716667	0.295965	0.792071	0.448462
IRIS_313-11712	GORA DHAN 2	India	Aus	cA (Aus)	1.06504	0.822182	0.25	0.9	0.238921	0.894387	0.735349
IRIS_313-11719	DAWK PUT	Thailand	Xian	XI-3	1.08713	0.901823	0.771429	0.983333	0.431578	0.948956	0.85579
IRIS_313-11721	GAEW DAENG	Thailand	Xian	XI-3	1.03136	0.792823	0.375	0.830508	0.324597	0.81936	0.649608
IRIS_313-11723	DISSIGBE	Guinea	Xian	XI-2	1.19448	0.574057	0.382353	0.711864	0.175057	0.834879	0.479268
IRIS_313-11725	ZUIHOU	Japan	Geng	GJ-tmp	1.17308	0.811139	0.46875	0.981818	0.232782	0.835459	0.677674
IRIS_313-11726	GUANG QING 334	China	Xian	XI-1A	1.09858	0.845227	0.672727	0.929825	0.17439	0.722031	0.61028
IRIS_313-11727	HONG YANG ZAO 3	China	Xian	XI-1A	1.05842	0.269964	0.227273	0.289474	0.0800481	0.601163	0.162293
IRIS_313-11732	QING ZAO 3	China	Xian	XI-1A	0.899393	0.835246	1.125	0.711538	0.236243	0.623798	0.521025
IRIS_313-11736	MALAGKIT (PINELIPE)	Philippines	Geng	GJ-trp	1.00193	0.955898	0	0.964912	0.335863	0.700393	0.669504
IRIS_313-11737	CHUNDI	India	Aus	cA (Aus)	1.24318	0.625122	0.190476	0.830508	0.295361	0.708791	0.443081
IRIS_313-11741	HERATH BANDA	Sri Lanka	Xian	XI-2	1.08251	0.507813	0.578947	0.55	0.183333	0.577135	0.293077
IRIS_313-11742	KALIBAJARI	India	Aus	cA (Aus)	1.06385	0.773477	0.481481	0.844828	0.209877	0.932091	0.720951
IRIS_313-11743	CHHOTI MASHINO	Bhutan	Basmati	cB (Bas)	1.04523	0.950902	0.813953	1	0.557781	0.903374	0.85902
IRIS_313-11744	AI JIAO AO FAN ZI	China	Xian	XI-adm	1.04342	0.974637	0.87037	1.01724	0.377476	0.902178	0.879296
IRIS_313-11746	E 2070	China	Xian	XI-1A	1.06036	0.818536	0.555556	0.883333	0.202443	0.853526	0.698642
IRIS_313-11755	A 2-257	Liberia	Geng	GJ-trp	1.02987	1.06119	0	1.11765	0.399014	0.729704	0.774353
IRIS_313-11756	BENGALI VAKAHANA 1448	Madagascar	Geng	GJ-trp	1.06613	0.836441	0	0.915254	0.255034	0.780736	0.65304
IRIS_313-11757	BORIZINA 640	Madagascar	Xian	XI-3	1.0724	0.827755	0	0.916667	0.164948	0.722751	0.59826
IRIS_313-11758	FOFFI	Cote d'Ivoire	Xian	XI-2	1.03239	0.89836	0.78	0.933333	0.395694	0.878389	0.789109
IRIS_313-11764	P 41	Liberia	Xian	XI-3	0.984609	0.67433	0	0.637931	0.219697	0.558916	0.376894
IRIS_313-11765	P 335	Liberia	Basmati	cB (Bas)	1.09586	0.78661	0	0.9	0.503741	0.787796	0.619688
IRIS_313-11780	KILOMBERO	Tanzania	Xian	XI-3	1.08918	0.790332	0.529412	0.883333	0.373763	0.801889	0.633758
IRIS_313-11785	MOSHI	Tanzania	Xian	XI-3	1.04451	0.595273	0.230769	0.644068	0.241152	0.757951	0.451187
IRIS_313-11794	TSIPALA MENAHAR	Madagascar	Xian	XI-2	1.07937	0.588264	0.269231	0.666667	0.204057	0.776439	0.456751
IRIS_313-11795	DA GU AI 7	China	Xian	XI-1A	1.13179	0.609625	0.292683	0.711864	0.13458	0.713211	0.434791
IRIS_313-11796	DU GEN CHUAN	China	Xian	XI-1A	0.978836	1.00651	1.09804	0.983333	0.265483	0.836786	0.842231
IRIS_313-11799	E ZI 110	China	Xian	XI-1A	0.978788	0.70193	0.722222	0.689655	0.102137	0.691947	0.485698
IRIS_313-11800	FAN GENG 6	China	Geng	GJ-tmp	1.07306	0.671546	0.272727	0.767857	0.396903	0.852993	0.572824
IRIS_313-11804	QUN XUAN ZAO	China	Xian	XI-1A	0.985772	0.882368	0.944444	0.866667	0.249725	0.658298	0.580861
IRIS_313-11806	78 XUAN WU	China	Xian	XI-1A	2.30769	0	0	0	0.0690661	0.602576	0
IRIS_313-11809	MHARAKA	Kenya	Aus	cA (Aus)	1.11254	0.527979	0.125	0.610169	0.172469	0.858098	0.453058
IRIS_313-11810	PULURE	Kenya	Xian	XI-3	1.04592	0.875649	0.828571	0.913793	0.281111	0.822938	0.720605
IRIS_313-11812	ASFALA	Kenya	Xian	XI-3	1.08634	0.857825	0.416667	0.966102	0.452599	0.973003	0.834666
IRIS_313-11813	ZERO	Kenya	Xian	XI-3	1.065	0.847653	0.230769	0.931034	0.463451	0.839415	0.711533
IRIS_313-11821	19	India	Xian	XI-2	1.17148	0.354085	0.317073	0.384615	0.104703	0.607429	0.215081
IRIS_313-11822	BHONDU PAREWA	India	Xian	XI-2	1.10708	0.796318	0.333333	0.916667	0.268614	0.909091	0.723925
IRIS_313-11823	BHU BHUSI	India	Xian	XI-2	1.06811	0.856932	0.745455	0.916667	0.1878	0.769733	0.659608
IRIS_313-11824	DHANIYA PHOOL	India	Xian	XI-2	1.00411	0.860395	0.840909	0.866667	0.252905	0.805467	0.69302
IRIS_313-11826	HIRA NAKHI	India	Basmati	cB (Bas)	1.08085	0.84242	0.368421	0.949153	0.359606	0.863986	0.727839
IRIS_313-11831	KHAO' DAENG HAWM	Thailand	Geng	GJ-sbtrp	1.08803	0.804333	0	0.942308	0.65289	0.806222	0.648471
IRIS_313-11832	AE WAWNG POO DOO	Thailand	Geng	GJ-sbtrp	1.06789	0.525535	0	0.576271	0.143825	0.745026	0.391537
IRIS_313-11834	BUENG MONG LENG WE	Thailand	Geng	GJ-sbtrp	0.984142	1.00519	0	0.982456	0.212781	0.668737	0.672211
IRIS_313-11836	KHAO KO RAOH	Thailand	Xian	XI-3	1.20504	0.621271	0.395349	0.762712	0.332397	0.755798	0.469555
IRIS_313-11837	KHAO NAHNG PRUNG	Thailand	Xian	XI-3	1.03963	0.918397	0.863636	0.95	0.462565	0.879728	0.807939
IRIS_313-11846	TON TIA GUAY NU	Thailand	Geng	GJ-sbtrp	1.08482	0.708852	0.263158	0.8	0.263626	0.651786	0.46202
IRIS_313-11852	BAI MI ZAI 7	China	Xian	XI-1A	1.06911	0.613126	0.125	0.684211	0.169924	0.716169	0.439102
IRIS_313-11853	BU ZHI MING	China	Xian	XI-1A	1.03911	0.913331	0.804348	0.95	0.219946	0.73123	0.667855
IRIS_313-11854	CHI GU	China	Xian	XI-1A	1.11051	0.825194	0.510638	0.933333	0.26853	0.71539	0.590336
IRIS_313-11855	DA GUAN YIN ZHAN	China	Xian	XI-1A	1.09954	0.723584	0.166667	0.830508	0.255161	0.667429	0.48294
IRIS_313-11856	DA HEI GU	China	Xian	XI-1A	1.11152	0.861897	0.5	0.983333	0.209244	0.819951	0.706713
IRIS_313-11857	DA LI BAI 63	China	Xian	XI-1A	1.18431	0.703259	0.302326	0.866667	0.317365	0.738912	0.519647
IRIS_313-11859	DONG DU	China	Xian	XI-1A	1.00182	0.915376	0.912281	0.916667	0.211553	0.775745	0.710099
IRIS_313-11860	GUA PAI GU	China	Xian	XI-1A	1.11279	0.803383	0.595745	0.9	0.184832	0.747005	0.600131
IRIS_313-11861	HEI YAN ZHAN	China	Xian	XI-1A	1.01387	0.872486	0.862745	0.881356	0.1582	0.77037	0.672137
IRIS_313-11862	HENG YE ZAO	China	Xian	XI-1A	1.10766	0.878398	0.644444	0.983051	0.211636	0.779739	0.684921
IRIS_313-11863	HONG DU BAI	China	Xian	XI-1A	1.06478	0.901078	0.75	0.966102	0.184375	0.748362	0.674333
IRIS_313-11865	HUO QING	China	Xian	XI-1A	0.991898	0.972696	0.96	0.966667	0.40604	0.845907	0.82281
IRIS_313-11876	AI DA	China	Xian	XI-1A	1.04632	0.946879	0.842105	1	0.233231	0.697233	0.660195
IRIS_313-11877	AN NAN ZAO	China	Xian	XI-1A	1.14286	0.622222	0.533333	0.7	0.12372	0.742324	0.461891
IRIS_313-11878	BAI RI XIAN	China	Xian	XI-1A	1.56593	0.139985	0.12069	0.15	0.0480414	0.508946	0.071245
IRIS_313-11888	KANGRI	Pakistan	Aus	cA (Aus)	1.25691	0.498844	0.375	0.683333	0.217037	0.79587	0.397015
IRIS_313-11892	HO MOK	Thailand	Geng	GJ-sbtrp	1.10913	0.738354	0	0.864407	0.389015	0.838137	0.618842
IRIS_313-11894	LOC TRANG MUON	Viet Nam	Xian	XI-adm	1.10629	0.801469	0.166667	0.945455	0.407285	0.77484	0.621011
IRIS_313-11897	PHIT CHZK	Thailand	Geng	GJ-sbtrp	1.11824	0.630847	0	0.779661	0.338409	0.752588	0.474768
IRIS_313-11899	MAHA CHAI	Thailand	Xian	XI-adm	1.05607	0.570787	0.333333	0.625	0.236497	0.905728	0.516977
IRIS_313-11900	PLE LIA	Thailand	Geng	GJ-sbtrp	1.01418	0.932326	0.571429	0.962264	0.395862	0.80143	0.747194
IRIS_313-11909	HONG MI JIU GONG JI	China	Xian	XI-1A	1.10256	0.236742	0.23913	0.25	0.0894266	0.710215	0.168138
IRIS_313-11914	IB 11	Burundi	Xian	XI-2	1.01779	0.43257	0	0.45	0.234359	0.725092	0.313653
IRIS_313-11917	BUTNAPAR	India	Aus	cA (Aus)	1.03275	0.163872	0	0.169492	0.102158	0.366599	0.0600753
IRIS_313-11918	DILBAKSH	India	Xian	XI-2	1.15133	0.620765	0.456522	0.733333	0.20383	0.647619	0.40202
IRIS_313-11922	KHAO' NAN	Thailand	Geng	GJ-sbtrp	1.15629	0.531775	0	0.661017	0.147668	0.823682	0.438013
IRIS_313-11923	KHAO' NGAW	Thailand	Geng	GJ-sbtrp	1.10077	0.720708	0	0.844828	0.313799	0.806733	0.581419
IRIS_313-11926	SI NAM PUENG	Thailand	Geng	GJ-sbtrp	1.1062	0.713929	0.666667	0.842105	0.292469	0.823422	0.587864
IRIS_313-11927	YAH TOW	Thailand	Xian	XI-3	1.07738	0.68858	0.391304	0.766667	0.377693	0.669692	0.461137
IRIS_313-11930	ITA 117	Nigeria	Xian	XI-1B	0.966314	1.00754	2.11111	0.949153	0.376986	1.00131	1.00886
IRIS_313-11935	KONG KHSACH BANG KATT	Cambodia	Xian	XI-3	1.08472	0.615325	0	0.7	0.113702	0.619002	0.380887
IRIS_313-11947	BIE LEI	China	Xian	XI-adm	1.09942	0.860606	0.575758	0.966667	0.482507	0.848464	0.730193
IRIS_313-11948	HOU LU BAI	China	Xian	XI-1A	1.03846	0.96405	0.87931	1	0.272254	0.894081	0.861939
IRIS_313-11961	IN TOK	Thailand	Xian	XI-3	1.03449	0.949875	1.18182	0.983333	0.793609	0.958416	0.910376
IRIS_313-11962	KHAO SETTI	Thailand	Xian	XI-3	1.14619	0.510238	0	0.637931	0.205288	0.674118	0.34396
IRIS_313-11963	KARANGI	India	Aus	cA (Aus)	0.997925	0.359955	0.5	0.355932	0.146439	0.618349	0.222578
IRIS_313-11971	PARE LAMBAN BINGKA	Indonesia	Geng	GJ-trp	1.0692	0.785304	0	0.866667	0.173037	0.778298	0.6112
IRIS_313-11973	NOINJO	Korea, Republic of	Geng	GJ-tmp	1.09961	0.853828	0.485714	0.966102	0.242919	0.866038	0.739447
IRIS_313-11980	HSINCHU AI CHIO CHIENG	Chinese Taipei	Xian	XI-1A	1.09438	0.854445	0.375	0.966667	0.242377	0.735602	0.628532
IRIS_313-11981	TAICHUNG 188	Chinese Taipei	Geng	GJ-tmp	1.07021	0.788573	0	0.903846	0.166501	0.776347	0.612206
IRIS_313-11982	PORASHI	Bangladesh	Aus	cA (Aus)	1.00219	0.63851	0.142857	0.65	0.265081	0.694795	0.443634
IRIS_313-11994	KALINDIG	Philippines	Geng	GJ-trp	1.0999	0.777406	0.666667	0.898305	0.611892	0.74457	0.578833
IRIS_313-12000	LAANG	Cambodia	Xian	XI-3	0.956918	0.464624	0	0.421053	0.224817	0.837237	0.389001
IRIS_313-12002	LARA BORO	Bangladesh	Aus	cA (Aus)	1.10415	0.0735105	0.115385	0.0762712	0.0784167	0.581334	0.0427342
IRIS_313-12006	PADI HANGIR	Malaysia	Geng	GJ-trp	1.07248	0.805796	0	0.9	0.136805	0.700273	0.564277
IRIS_313-12014	ADANKARU	Nigeria	Xian	XI-2	1.11426	0.572579	0.390244	0.65	0.152331	0.787119	0.450687
IRIS_313-12015	DOGON IRI	Nigeria	Xian	XI-2	1.13335	0.761403	0.321429	0.9	0.217828	0.830935	0.632676
IRIS_313-12021	ITA 131	Nigeria	Geng	GJ-trp	1.0994	0.774439	0	0.896552	0.235688	0.711601	0.551092
IRIS_313-12028	CHAO BONG	Lao People's Democratic Republic	Xian	XI-adm	1.00519	1.02859	1.02778	1.03448	0.653469	0.913101	0.939204
IRIS_313-12029	CHAO MEO	Lao People's Democratic Republic	Geng	GJ-sbtrp	1.19244	0.72787	0	0.945455	0.181108	0.666251	0.484944
IRIS_313-12033	GAO JIAO HONG	China	Xian	XI-1A	0.992946	0.957115	0.978261	0.95	0.334068	0.776109	0.742825
IRIS_313-12044	SAR SIEM	Cambodia	Xian	XI-3	1.04212	0.887363	2.5	0.932203	0.269065	0.870289	0.772262
IRIS_313-12047	LEMAK RUSA	Indonesia	Xian	XI-3	1.11977	0.492935	0.243243	0.576271	0.159089	0.70852	0.349254
IRIS_313-12050	SHAN KAUK HNYIN	Myanmar	Xian	XI-adm	1.03846	0.819062	0.75	0.867925	0.318635	0.880814	0.721441
IRIS_313-12055	LAL MOTI	Bangladesh	Aus	cA (Aus)	0.956885	0.347107	0.3	0.327586	0.19875	0.710265	0.246538
IRIS_313-12057	AI JIAO ZI	China	Xian	XI-adm	0.999453	0.966743	0.95	0.966667	0.645007	0.888387	0.858842
IRIS_313-12058	KUL REUSEI	Cambodia	Xian	XI-3	1.0936	0.822764	0.4	0.932203	0.287554	0.780968	0.642552
IRIS_313-12060	LIJIAN 942	China	Geng	GJ-adm	1.15384	0.795502	0.471698	0.931034	0.243297	0.774169	0.615853
IRIS_313-12063	XIENG KANG	Lao People's Democratic Republic	Geng	GJ-sbtrp	1.0448	0.706905	0	0.789474	0.502703	0.773973	0.547125
IRIS_313-12072	KYAUK KYI	Myanmar	Xian	XI-adm	0.996978	0.987186	1.02632	0.983333	0.503263	0.922571	0.910749
IRIS_313-12074	KYAIN WAR ME DONE	Myanmar	Basmati	cB (Bas)	1.0229	0.779987	0	0.830189	0.723192	0.792907	0.618458
IRIS_313-12076	HANG	Lao People's Democratic Republic	Geng	GJ-sbtrp	1.0936	0.776114	0.333333	0.87931	0.270276	0.804348	0.624266
IRIS_313-12077	YOI	Lao People's Democratic Republic	Geng	GJ-sbtrp	1.03731	0.870024	0.5	0.915254	0.232759	0.881356	0.7668
IRIS_313-12094	KASHA	Bangladesh	Basmati	cB (Bas)	1.03846	0.930561	1.27273	0.966667	0.636136	0.817369	0.760612
IRIS_313-12118	OVIBENAMPOTAKA + OVIBE + MAKALIOKA	Madagascar	Xian	XI-2	1.07623	0.87881	0.117647	0.983333	0.283388	0.662202	0.58195
IRIS_313-12129	MON LAI	Lao People's Democratic Republic	Geng	GJ-sbtrp	1.03981	0.986379	0.230769	1.05556	0.28141	0.806795	0.795805
IRIS_313-12131	LG 944	Lao People's Democratic Republic	Xian	XI-3	1.07396	0.935785	0.428571	1.03509	0.367233	0.89777	0.840119
IRIS_313-12138	YADU BARA	Bhutan	Xian	XI-adm	0.997421	0.882848	0.916667	0.87931	0.210535	0.795181	0.702023
IRIS_313-12139	MANSARA DHAN	Nepal	Aus	cA (Aus)	1.05672	0.427645	0.222222	0.466667	0.183241	0.682485	0.291861
IRIS_313-12147	ARNG'-KAR PHAR ONG	Cambodia	Xian	XI-3	1.10805	0.854593	0.679245	0.95	0.321223	0.846535	0.723443
IRIS_313-12182	NYAULI	Nepal	Xian	XI-adm	1.04566	0.942754	0.730769	1	0.484737	0.806723	0.760541
IRIS_313-12183	SETYA	Nepal	Aus	cA (Aus)	0.992255	0.648726	0.481481	0.661017	0.275959	0.786532	0.510244
IRIS_313-12185	AE NOUA	Lao People's Democratic Republic	Xian	XI-adm	1.08876	0.922438	0.333333	1.05556	0.660886	0.974537	0.89895
IRIS_313-12186	BAO DAM	Lao People's Democratic Republic	Xian	XI-adm	1.13921	0.345344	0.195122	0.40678	0.131663	0.660696	0.228168
IRIS_313-12188	CHAO DO	Lao People's Democratic Republic	Xian	XI-3	1.03509	0.942714	0.814815	0.983333	0.321911	0.787203	0.742108
IRIS_313-12190	CHAO KHAW NYAO	Lao People's Democratic Republic	Xian	XI-adm	1.03119	0.934251	1	0.964912	0.637681	0.885081	0.826887
IRIS_313-12200	LEUANG	Lao People's Democratic Republic	Geng	GJ-sbtrp	1.3499	0.0754739	0	0.0803571	0.0444927	0.521026	0.0393239
IRIS_313-12207	SALA	Lao People's Democratic Republic	Xian	XI-adm	1.1412	0.745623	0.461538	0.883333	0.364913	0.873526	0.651321
IRIS_313-12210	CHAM TON	Viet Nam	Xian	XI-adm	1.00106	0.830898	0.777778	0.833333	0.317073	0.821584	0.682652
IRIS_313-12226	PANG	Lao People's Democratic Republic	Geng	GJ-sbtrp	1.01178	0.89175	0	0.915254	0.179125	0.853299	0.760929
IRIS_313-12227	SET	Lao People's Democratic Republic	Geng	GJ-sbtrp	1.1256	0.859088	0.441176	1	0.289754	0.866802	0.744659
IRIS_313-12228	SOM	Lao People's Democratic Republic	Geng	GJ-sbtrp	1.10266	0.711422	0.214286	0.824561	0.147128	0.760633	0.541131
IRIS_313-12252	A MOUK	Lao People's Democratic Republic	Geng	GJ-sbtrp	1.00701	0.835574	0	0.847458	0.264716	0.640155	0.534896
IRIS_313-12254	BAN BONG	Lao People's Democratic Republic	Geng	GJ-sbtrp	1.05259	0.808651	0.428571	0.877193	0.257458	0.842867	0.681585
IRIS_313-12258	DON	Lao People's Democratic Republic	Geng	GJ-sbtrp	1.04985	0.697501	0	0.75	0.202266	0.689585	0.480986
IRIS_313-12261	EA TOM	Lao People's Democratic Republic	Xian	XI-3	1.01294	0.990266	1.6	1	0.462149	0.912097	0.903219
IRIS_313-12262	NYAE	Lao People's Democratic Republic	Geng	GJ-sbtrp	1.07595	0.727042	0.235294	0.816667	0.183579	0.69536	0.505556
IRIS_313-12263	KHIE TOM	Lao People's Democratic Republic	Xian	XI-3	1.09682	0.872698	0.575758	0.983333	0.951291	0.949482	0.828611
IRIS_313-12265	KON SIM	Lao People's Democratic Republic	Geng	GJ-sbtrp	1.07727	0.852903	0.375	0.948276	0.146811	0.744711	0.635166
IRIS_313-12273	AIJIAONANTE	China	Xian	XI-1A	1.02391	0.471583	0.368421	0.483333	0.117713	0.655172	0.308968
IRIS_313-12287	KAUK HNYINGWA	Myanmar	Xian	XI-3	1.09419	0.807756	0.388889	0.916667	0.653218	0.825337	0.666671
IRIS_313-12289	YARSABA	Myanmar	Geng	GJ-sbtrp	1.09135	0.610239	0	0.7	0.274384	0.850881	0.519241
IRIS_313-12291	NGA CHEKH FAT	Myanmar	Xian	XI-adm	0.980861	1.02385	1.12903	1	0.369718	1.00833	1.03238
IRIS_313-12299	MUANG TAY	Lao People's Democratic Republic	Geng	GJ-sbtrp	1.05914	0.901254	1	0.982759	0.384154	0.885575	0.798128
IRIS_313-12301	LG 10178	Lao People's Democratic Republic	Xian	XI-adm	0.885295	1.10882	1.75	0.949153	0.650456	0.92877	1.02984
IRIS_313-12305	PA KHENG KHAW	Lao People's Democratic Republic	Xian	XI-3	1.10873	0.798543	0.363636	0.932203	0.421493	0.798691	0.637789
IRIS_313-12307	POU	Lao People's Democratic Republic	Geng	GJ-sbtrp	1.00857	0.825525	0	0.842105	0.4202	0.911453	0.752428
IRIS_313-12321	LG 10344	Lao People's Democratic Republic	Geng	GJ-sbtrp	1.13574	0.505293	0	0.610169	0.140867	0.706288	0.356882
IRIS_313-12324	BER YA	Lao People's Democratic Republic	Geng	GJ-sbtrp	1.01998	0.89057	0.666667	0.915254	0.168102	0.801708	0.713977
IRIS_313-12325	DISSI	Cameroon	Xian	XI-2	1.08845	0.872847	0.613636	0.966102	0.247388	0.860178	0.750804
IRIS_313-12330	CHAO PEE	Lao People's Democratic Republic	Geng	GJ-sbtrp	1.10223	0.594142	0	0.683333	0.330244	0.743263	0.441604
IRIS_313-12332	DENG NYAY	Lao People's Democratic Republic	Geng	GJ-sbtrp	1.02391	0.669981	0	0.689655	0.270425	0.834625	0.559183
IRIS_313-12336	DO LEUANG	Lao People's Democratic Republic	Geng	GJ-sbtrp	1.09464	0.794573	0	0.931034	0.222904	0.687011	0.545881
IRIS_313-12337	DOK HIEN NOI	Lao People's Democratic Republic	Geng	GJ-sbtrp	1.09118	0.601441	0.166667	0.666667	0.212742	0.569061	0.342256
IRIS_313-12342	HAI NA	Lao People's Democratic Republic	Geng	GJ-sbtrp	1.08132	0.693888	0	0.793103	0.231937	0.848972	0.589091
IRIS_313-12345	VIENG	Lao People's Democratic Republic	Geng	GJ-sbtrp	1.05439	0.948252	0.5	1.01695	0.222593	0.780957	0.740544
IRIS_313-12346	LAB	Lao People's Democratic Republic	Geng	GJ-sbtrp	1.14136	0.612277	0	0.79661	0.209561	0.490207	0.300143
IRIS_313-12347	LAI DAM	Lao People's Democratic Republic	Geng	GJ-sbtrp	1.03816	0.848467	0.333333	0.898305	0.307111	0.792045	0.672024
IRIS_313-12348	LOUK NOK	Lao People's Democratic Republic	Geng	GJ-sbtrp	1.07275	0.712644	0.333333	0.793103	0.224434	0.721598	0.514242
IRIS_313-12349	MAK KHEUA DENG	Lao People's Democratic Republic	Geng	GJ-sbtrp	1.00794	0.86696	0	0.872727	0.192905	0.700684	0.607465
IRIS_313-12350	MAK KHEUA KANG	Lao People's Democratic Republic	Geng	GJ-sbtrp	0.987124	0.972039	0	0.949153	0.337879	0.80823	0.785632
IRIS_313-12351	KHAO LOUANG	Lao People's Democratic Republic	Geng	GJ-sbtrp	1.02804	0.858343	0	0.888889	0.515369	0.802313	0.68866
IRIS_313-12352	MEE	Lao People's Democratic Republic	Geng	GJ-sbtrp	1.00931	0.481111	0.4	0.483333	0.114344	0.675148	0.324821
IRIS_313-12353	MOK	Lao People's Democratic Republic	Geng	GJ-sbtrp	1.20084	0.290229	0	0.385965	0.0893705	0.571066	0.16574
IRIS_313-15909	IET 14720	India	Basmati	cB (Bas)	1.04096	0.407187	0	0.440678	0.252222	0.726077	0.295649
IRIS_313-15910	CYPRESS	United States of America	Geng	GJ-trp	1.12548	0.688211	0.461538	0.783333	0.333444	0.814602	0.560618
Bold accession IDs indicate the accessions with high levels of alkali tolerance at the germination stage.

## Sheet: Supplementary Table 2
Supplementary Table 2. Primers used for qRT-PCR
Gene accession	Forward primers (5'-3')	Reverse primers (5'-3')
UBQ	GCTCCGTGGCGGTATCAT	CGGCAGTTGACAGCCCTAG
LOC_Os01g45550	TCATAATGGTGTGGCGCAAG	CCATGAACAATCCGGAAGGC
LOC_Os02g43790	GCTAAGTGGCGATGTGGTAG	GACCCATCAAGCAGCAATCG
LOC_Os02g51900	ATATCTCCACTACGCCGAGC	GTGTCGAGGTATCCGTTGGT
LOC_Os04g01490	CGCAGGAACAAGCCGATAAA	TGGGATGACATTGCTGCTTG
LOC_Os05g24770	CCTGATGGCATACACACTGC	GAGCTCGATTAGGGCCTTCT
LOC_Os09g35630	CGCGTCAAGGTCAAGTTCAA	GACAGCTGCTTCTTCAGCTC

## Sheet: Supplementary Table 3
Supplementary Table 3. The main-effect QTNs for saline-alkali tolerance-related traits at germination stage in rice
QTNa	Trait	SNP	Chr.	Position (bp)	PVE (%)b	P-value	Reference
q1.1	RVI	rs1_2176190	1	2176190	0.92303	4.78587e-10	OsRAV2(Duan et al., 2016), qSDS1(Li et al., 2017)
q1.2	RGP	rs1_3689399	1	3689399	1.76401	1.12388e-10	qSDS1(Li et al., 2017), Locus5(Mei et al., 2022)
q1.3	RMGT	rs1_4532438	1	4532438	1.32031	3.10452e-13	OsNF-YC13(Manimaran et al., 2017), qRL1(Li et al., 2020)
q1.4	RGR	rs1_8144333	1	8144333	3.25689	1.6467e-29
	RVI	rs1_8144333	1	8144333	3.68639	7.16099e-27
q1.5	RGI	rs1_11928466	1	11928466	1.51084	6.66957e-11
q1.6	RGR	rs1_12761052	1	12761052	2.14208	2.4444e-19
q1.7	RSL	rs1_13475752	1	13475752	1.82092	1.9613e-09
q1.8	RRL	rs1_19340921	1	19340921	2.07192	3.05786e-13
q1.9	RMGT	rs1_21090346	1	21090346	1.51367	3.38197e-10	WSL(Tan et al., 2014)
q1.10	RGP	rs1_23826308	1	23826308	2.02102	5.88804e-12
q1.11	RGR	rs1_25863302	1	25863302	4.48732	5.10428e-80
q1.12	RMGT	rs1_26778547	1	26778547	2.4545	1.49649e-28
	RSL	rs1_26845447	1	26845447	2.00188	2.35607e-13	OSBZ8(Mukherjee et al., 2006)
q1.13	RVI	rs1_31246523	1	31246523	3.28277	7.67026e-20
q1.14	RSL	rs1_32195742	1	32195742	1.82901	6.43417e-14
	RGR	rs1_32447090	1	32447090	1.28999	3.29489e-18
	RGI	rs1_32447090	1	32447090	1.06609	8.6803e-10	Locus13(Mei et al., 2022)
q1.15	RRL	rs1_33839467	1	33839467	0.874013	1.78151e-11
	RSL	rs1_33884992	1	33884992	2.90573	1.06064e-13	AP37(Oh et al., 2009)
q1.16	RSL	rs1_34708836	1	34708836	0.950933	8.0453e-10	Locus15(Mei et al., 2022)
q1.17	RVI	rs1_36466535	1	36466535	1.43656	1.22965e-10	OsMPG1(Kumar et al., 2012), Locus18(Mei et al., 2022)
q1.18	RMGT	rs1_38453641	1	38453641	1.60329	1.20148e-10	OsNAC6(Nakashima et al., 2007)
q1.19	RGI	rs1_41132749	1	41132749	1.35721	5.6291e-10
	RGR	rs1_41132749	1	41132749	1.01464	1.06965e-08
q2.1	RVI	rs2_869763	2	869763	1.02838	2.87601e-10
q2.2	RGI	rs2_3851275	2	3851275	1.6028	1.93668e-13	OsPgk2(Joshi et al., 2016)
q2.3	RVI	rs2_7304482	2	7304482	1.51855	8.05023e-10
	RGI	rs2_7527112	2	7527112	2.95663	2.46103e-20
q2.4	RGR	rs2_11513950	2	11513950	3.58355	2.843e-27	Locus23(Mei et al., 2022)
q2.5	RMGT	rs2_12229863	2	12229863	0.583645	5.48916e-11
	RGR	rs2_12434042	2	12434042	1.12207	8.69048e-19
q2.6	RVI	rs2_16319910	2	16319910	1.46553	3.11762e-13
q2.7	RGP	rs2_17305349	2	17305349	1.7399	1.99995e-10
q2.8	RSL	rs2_18572534	2	18572534	1.88791	1.13623e-10	OsSWEET15(Mathan et al., 2021)
	RGP	rs2_18619870	2	18619870	2.19849	2.57271e-20
q2.9	RGI	rs2_19391863	2	19391863	3.75862	5.14896e-27
q2.10	RGR	rs2_19953482	2	19953482	2.71334	9.09408e-23
q2.11	RSL	rs2_20361567	2	20361567	1.35329	6.31068e-30
q2.12	RGR	rs2_23014084	2	23014084	0.347621	3.94517e-08
q2.13	RGI	rs2_24154183	2	24154183	0.990438	1.65669e-35
q2.14	RMGT	rs2_24883660	2	24883660	1.95745	8.51883e-13
q2.15	RVI	rs2_35081965	2	35081965	1.52377	6.23052e-10
	RGR	rs2_35208271	2	35208271	0.555385	1.25282e-09
q3.1	RSL	rs3_3339056	3	3339056	0.872627	3.07432e-13	OsNBL3(Qiu et al., 2021)
q3.2	RGR	rs3_5536909	3	5536909	1.22539	6.92659e-16
	RVI	rs3_5622825	3	5622825	1.22875	2.72369e-12
q3.3	RMGT	rs3_8150973	3	8150973	1.60188	3.03362e-09	qSKC3(Li et al., 2017)
q3.4	RGR	rs3_12721147	3	12721147	2.74531	3.97701e-29
q3.5	RMGT	rs3_15483945	3	15483945	2.16838	2.66333e-13	SAPK1(Lou et al., 2018)
q3.6	RRL	rs3_15795579	3	15795579	1.30801	5.02471e-09
	RVI	rs3_15875671	3	15875671	1.69911	4.70943e-12
	RSL	rs3_15875671	3	15875671	1.43472	2.10914e-09
	RGR	rs3_15875671	3	15875671	0.867133	5.98338e-09
q3.7	RSL	rs3_16193567	3	16193567	2.47266	1.43868e-13
	RGR	rs3_16267940	3	16267940	1.80104	5.56883e-14	Locus29(Mei et al., 2022)
q3.8	RGI	rs3_17128585	3	17128585	1.04735	2.83032e-09
	RGR	rs3_17128585	3	17128585	1.02245	4.30316e-09
q3.9	RMGT	rs3_24969719	3	24969719	1.14043	1.93776e-22	OsProT(Sun et al., 2010)
q3.10	RGP	rs3_27632632	3	27632632	1.31405	2.82013e-32
	RMGT	rs3_27786164	3	27786164	2.25675	3.03439e-17	Locus31(Mei et al., 2022)
q3.11	RGR	rs3_29154646	3	29154646	3.36812	9.25919e-29
	RGI	rs3_29154646	3	29154646	2.96459	5.39845e-23
q3.12	RMGT	rs3_29466569	3	29466569	1.2462	2.23254e-08
q3.13	RRL	rs3_33208259	3	33208259	1.74787	3.31444e-31	qSNC3(Li et al., 2017)
	RGP	rs3_33390752	3	33390752	1.78957	9.67141e-48	OsSIRP2(Chapagain et al., 2018), qSNC3(Li et al., 2017)
q3.14	RMGT	rs3_34700132	3	34700132	0.964181	4.80888e-08	qSNC3(Li et al., 2017)
q3.15	RRL	rs3_35289675	3	35289675	1.67793	1.38789e-11	OsGSK5(Thitisaksakul et al., 2017), qSNC3(Li et al., 2017), Locus33(Mei et al., 2022)
q4.1	RGP	rs4_592092	4	592092	1.86245	4.78475e-13
	RMGT	rs4_737406	4	737406	1.6729	1.37569e-16	BLEC-Str8(Ray et al., 2012)
q4.2	RRL	rs4_1863166	4	1863166	1.35875	1.02702e-18
q4.3	RMGT	rs4_2835151	4	2835151	2.73277	1.10434e-14
q4.4	RVI	rs4_5193957	4	5193957	3.2898	4.76293e-20
	RSL	rs4_5335366	4	5335366	1.20297	1.02115e-13
q4.5	RSL	rs4_14212114	4	14212114	3.70102	3.967e-20
	RGI	rs4_14212114	4	14212114	1.69668	7.2483e-13
q4.6	RGP	rs4_14677556	4	14677556	2.30533	8.96849e-15
q4.7	RGP	rs4_17625928	4	17625928	1.76078	1.0533e-31
q4.8	RGP	rs4_19942538	4	19942538	1.68801	6.34904e-11	OsHAK1(Chen et al., 2015)
q4.9	RGI	rs4_21056565	4	21056565	1.55239	1.02197e-11
q4.10	RRL	rs4_23343999	4	23343999	1.25494	1.01937e-20
q4.11	RVI	rs4_24750576	4	24750576	2.52268	2.5561e-14	Locus36(Mei et al., 2022)
q4.12	RMGT	rs4_29088675	4	29088675	1.15179	6.53946e-08
q4.13	RGR	rs4_29547927	4	29547927	1.36705	5.12101e-11	OsCDPK7(Saijo et al., 2001)
q4.14	RVI	rs4_30022470	4	30022470	1.51139	4.95498e-10	Locus38(Mei et al., 2022)
q4.15	RRL	rs4_30825776	4	30825776	2.49404	5.41408e-18	OsHKT1;1(Wang et al., 2012), OsHKT1;4(Suzuki et al., 2016), qSNK4-2(Li et al., 2019)
q4.16	RRL	rs4_32211783	4	32211783	1.60266	1.22996e-09	qRL4(Li et al., 2020)
q4.17	RRL	rs4_32946088	4	32946088	1.74917	1.15417e-30
q4.18	RVI	rs4_35133089	4	35133089	0.508259	1.12927e-11	OsDjC46(Huang et al., 2022)
q5.1	RMGT	rs5_583852	5	583852	1.12565	9.40519e-09
q5.2	RGI	rs5_936520	5	936520	1.71127	7.11099e-13
	RGP	rs5_1223429	5	1223429	1.82218	7.33332e-31	Locus39(Mei et al., 2022)
q5.3	RVI	rs5_2141164	5	2141164	1.7169	2.21943e-11
	RGI	rs5_2298117	5	2298117	1.67996	5.96205e-17	Locus40(Mei et al., 2022)
q5.4	RGR	rs5_3518587	5	3518587	0.921248	2.91479e-14
q5.5	RMGT	rs5_8312206	5	8312206	1.28182	7.14746e-11	Locus41(Mei et al., 2022)
q5.6	RGP	rs5_13857891	5	13857891	2.02358	1.09401e-11	OsSTLK(Lin et al., 2020)
q5.7	RSL	rs5_14297238	5	14297238	3.42757	3.55302e-19
	RGR	rs5_14379574	5	14379574	2.69112	6.89952e-22
	RRL	rs5_14403759	5	14403759	2.58581	4.75341e-17
	RGI	rs5_14506954	5	14506954	4.68165	1.94375e-30
q5.8	RGI	rs5_18972295	5	18972295	1.46185	3.98424e-10
q5.9	RMGT	rs5_26409225	5	26409225	0.881944	2.22856e-11	Locus46(Mei et al., 2022)
q5.10	RMGT	rs5_27106304	5	27106304	2.12357	1.39898e-13
q5.11	RGR	rs5_28054923	5	28054923	0.602673	1.09178e-15
q6.1	RGI	rs6_3955606	6	3955606	1.25407	3.69149e-12
	RGR	rs6_3955606	6	3955606	1.22041	1.37983e-10
q6.2	RGP	rs6_6787771	6	6787771	2.09295	1.51411e-14
q6.3	RSL	rs6_12095769	6	12095769	2.04445	8.73933e-12	Os2H16(Li et al., 2013), qRRL6-2(Li et al., 2020)
q6.4	RGI	rs6_14324580	6	14324580	1.43526	3.57925e-11	qRRL6-2(Li et al., 2020)
q6.5	RGP	rs6_15017665	6	15017665	2.30139	5.73486e-14	qRRL6-2(Li et al., 2020)
q6.6	RGI	rs6_16892031	6	16892031	1.1823	1.10799e-22	qRRL6-2(Li et al., 2020)
q6.7	RMGT	rs6_17208668	6	17208668	1.60042	5.88205e-11	qRRL6-2(Li et al., 2020)
q6.8	RGR	rs6_17820202	6	17820202	0.453791	8.89424e-17	qRRL6-2(Li et al., 2020)
q6.9	RSL	rs6_21457263	6	21457263	1.27228	1.18527e-09	OsMIOX(Duan et al., 2012)
q6.10	RSL	rs6_23218605	6	23218605	2.31634	6.04483e-23
q6.11	RGR	rs6_24664216	6	24664216	1.60848	2.83453e-12
q7.1	RGI	rs7_604424	7	604424	0.884711	5.47862e-26	OsSMCP1(Yokotani et al., 2009a)
	RGR	rs7_822327	7	822327	1.98593	1.66687e-17
q7.2	RGP	rs7_8821185	7	8821185	0.824806	4.31735e-15	Locus52(Mei et al., 2022)
q7.3	RRL	rs7_11386139	7	11386139	2.08085	1.49997e-12
q7.4	RSL	rs7_11865100	7	11865100	3.58047	2.48951e-27
q7.5	RSL	rs7_13661503	7	13661503	1.79372	1.5496e-09
q7.6	RGP	rs7_18707232	7	18707232	1.01627	4.56508e-08
q7.7	RGI	rs7_20564299	7	20564299	1.67099	8.07415e-19	Locus56(Mei et al., 2022)
q7.8	RGI	rs7_21257236	7	21257236	2.15028	1.75127e-13	Locus57(Mei et al., 2022)
q7.9	RGR	rs7_21669551	7	21669551	0.837895	7.12091e-17
q7.10	RGI	rs7_22166760	7	22166760	3.65472	1.02646e-25
	RSL	rs7_22213968	7	22213968	1.77655	3.53255e-09	OSRIP18(Jiang et al., 2012), OsMST6(Wang et al., 2008)
q7.11	RGI	rs7_22631463	7	22631463	1.76854	2.82539e-14
q7.12	RGP	rs7_22928979	7	22928979	1.39553	2.59398e-10
	RGR	rs7_23045643	7	23045643	1.96011	1.02045e-31
	RVI	rs7_23045643	7	23045643	2.2821	1.61992e-27	DAO(Quinet et al., 2010)
q7.13	RGI	rs7_24374735	7	24374735	1.94128	7.23664e-15	Locus58(Mei et al., 2022)
q7.14	RVI	rs7_24758696	7	24758696	4.57313	3.99087e-27	OsRPK1(Shi et al., 2014)
	RGI	rs7_24948139	7	24948139	0.658123	1.47754e-13	Locus59(Mei et al., 2022)
q7.15	RRL	rs7_26340922	7	26340922	1.48811	4.12266e-20
q8.1	RGR	rs8_1147981	8	1147981	0.43495	4.24581e-12
	RRL	rs8_1149594	8	1149594	2.2675	2.50922e-62	Locus63(Mei et al., 2022)
q8.2	RRL	rs8_2254078	8	2254078	1.01394	1.36245e-09	Locus64(Mei et al., 2022)
q8.3	RGP	rs8_2778998	8	2778998	1.19824	5.36219e-09
	RRL	rs8_2956011	8	2956011	0.985149	8.02027e-15	Locus65(Mei et al., 2022)
q8.4	RGP	rs8_4779810	8	4779810	2.23179	1.57868e-13
q8.5	RGP	rs8_6366340	8	6366340	2.05759	1.9656e-14
q8.6	RGR	rs8_8668024	8	8668024	1.15678	5.45048e-13
q8.7	RGP	rs8_10158356	8	10158356	1.71096	2.03634e-11
q8.8	RVI	rs8_12052841	8	12052841	1.34584	1.52786e-10
	RGR	rs8_12052841	8	12052841	0.913517	1.1123e-08
q8.9	RSL	rs8_13852606	8	13852606	1.18135	1.84286e-27
q8.10	RSL	rs8_14541067	8	14541067	1.28136	6.42409e-08
q8.11	RMGT	rs8_16379572	8	16379572	2.81134	2.62264e-17
	RGI	rs8_16379572	8	16379572	1.03097	1.32621e-08
	RGR	rs8_16379572	8	16379572	0.816613	3.47209e-08
q8.12	RRL	rs8_18858151	8	18858151	2.4319	3.27474e-13
	RGI	rs8_18998746	8	18998746	1.14271	3.38657e-15
	RVI	rs8_19005455	8	19005455	0.984574	2.53537e-12
q8.13	RMGT	rs8_19366009	8	19366009	2.64282	6.07223e-17
q8.14	RMGT	rs8_26462815	8	26462815	0.799235	4.12847e-13	qSNC8(Li et al., 2017)
	RGP	rs8_26552729	8	26552729	2.31899	1.74389e-16	qSNC8(Li et al., 2017)
q8.15	RMGT	rs8_27233574	8	27233574	0.941447	1.00658e-10	OsFKBP16-3(Park et al., 2013), OsHsfB2b(Xiang et al., 2013)
q9.1	RGI	rs9_1881892	9	1881892	1.39361	1.97521e-10
q9.2	RSL	rs9_5561978	9	5561978	1.89144	1.13973e-18
q9.3	RGI	rs9_7795460	9	7795460	1.43639	7.1126e-12	OsbZIP71(Liu et al., 2014)
q9.4	RGP	rs9_11182059	9	11182059	1.46375	1.2681e-19
q9.5	RMGT	rs9_11832997	9	11832997	2.89902	1.65229e-17
q9.6	RGR	rs9_14438893	9	14438893	0.856087	1.11277e-18	osRAD23(Yu et al., 2021), Locus70(Mei et al., 2022)
q9.7	RGI	rs9_16962896	9	16962896	1.21514	2.78513e-08
q9.8	RSL	rs9_21207319	9	21207319	1.51448	5.21177e-17	OsRNS4(Zheng et al., 2014)
q9.9	RGR	rs9_22317974	9	22317974	3.40347	1.04054e-32
	RGI	rs9_22317974	9	22317974	2.26787	8.97247e-17
	RVI	rs9_22317974	9	22317974	2.15014	1.25126e-13
q10.1	RGR	rs10_371743	10	371743	0.789641	1.53922e-09
	RGI	rs10_371743	10	371743	0.907694	1.62344e-09
q10.2	RSL	rs10_1682358	10	1682358	4.08476	4.76586e-20
q10.3	RMGT	rs10_5441820	10	5441820	1.14277	5.65696e-08	OsWAK112(Lin et al., 2021)
q10.4	RSL	rs10_10785786	10	10785786	1.83923	7.26168e-12
q10.5	RRL	rs10_13587763	10	13587763	1.45135	1.49566e-12
q10.6	RGP	rs10_18663723	10	18663723	1.54617	1.12288e-10
q10.7	RRL	rs10_20346162	10	20346162	1.81782	2.82588e-10
q10.8	RSL	rs10_20800888	10	20800888	1.31684	8.60319e-09
q10.9	RSL	rs10_21506441	10	21506441	2.05042	1.58543e-11	Locus76(Mei et al., 2022)
q11.1	RSL	rs11_62795	11	62795	2.60299	3.64577e-12
q11.2	RGI	rs11_1465691	11	1465691	0.603763	5.67562e-15
q11.3	RMGT	rs11_3503899	11	3503899	0.965304	4.43097e-10
q11.4	RVI	rs11_6370272	11	6370272	0.538969	9.45466e-15
q11.5	RGI	rs11_7228844	11	7228844	1.84253	2.16955e-16
q11.6	RGR	rs11_10629099	11	10629099	1.7199	4.10671e-23
q11.7	RGP	rs11_11066816	11	11066816	3.65401	2.12549e-23
q11.8	RRL	rs11_13115324	11	13115324	1.29644	2.06722e-08
q11.9	RRL	rs11_14399954	11	14399954	3.48338	3.44418e-24
q11.10	RGI	rs11_16990814	11	16990814	0.681335	3.73676e-08	Os6PGDH2(Hou et al., 2007)
q11.11	RSL	rs11_19593383	11	19593383	1.00004	2.90559e-09
q11.12	RMGT	rs11_20656021	11	20656021	1.5805	3.0147e-09	Locus82(Mei et al., 2022)
q11.13	RGI	rs11_21369608	11	21369608	0.654509	2.31277e-14
	RGR	rs11_21369608	11	21369608	0.390958	1.76799e-11
q11.14	RGP	rs11_23686463	11	23686463	1.03086	3.78199e-18
q11.15	RMGT	rs11_24415493	11	24415493	0.870932	2.37494e-23
	RVI	rs11_24708800	11	24708800	0.888556	7.59591e-20	Locus83(Mei et al., 2022)
q11.16	RRL	rs11_27679135	11	27679135	1.65736	1.5359e-10
	RVI	rs11_27695597	11	27695597	1.76376	8.11752e-13
	RGR	rs11_27798998	11	27798998	1.474	3.60198e-12
	RGI	rs11_27798998	11	27798998	1.21518	5.87624e-09	JAmyb(Yokotani et al., 2013), OsWRKY63(Zhang et al., 2022b), Locus85(Mei et al., 2022)
q12.1	RMGT	rs12_263000	12	263000	1.13059	4.39951e-08	LBD12-1(Ma et al., 2017)
q12.2	RGI	rs12_608651	12	608651	0.591851	3.09766e-08
q12.3	RSL	rs12_1610584	12	1610584	2.25302	1.02508e-29
q12.4	RGR	rs12_7874950	12	7874950	0.813637	4.16627e-15
	RMGT	rs12_7992872	12	7992872	1.21317	1.4036e-08
q12.5	RGP	rs12_10127326	12	10127326	2.72292	6.55505e-15
q12.6	RVI	rs12_14023512	12	14023512	1.38243	7.34162e-09
q12.7	RGP	rs12_17559150	12	17559150	1.15414	5.75643e-08	OsDHHC30(Tian et al., 2022)
q12.8	RGI	rs12_22062228	12	22062228	1.92565	7.25995e-14
	RGR	rs12_22062228	12	22062228	1.01961	6.77502e-09	OsNDPK2(Ye et al., 2016)
q12.9	RMGT	rs12_23484925	12	23484925	0.639582	1.45561e-10	OsHSP23.7(Zou et al., 2012), OsMYB91(Zhu et al., 2015), OsSCL30(Zhang et al., 2022a)
q12.10	RVI	rs12_24474358	12	24474358	1.57529	3.57866e-33	OsSAPK9(Zhang et al., 2019)
q12.11	RGP	rs12_25528224	12	25528224	1.08682	3.61618e-08
q12.12	RSL	rs12_27240781	12	27240781	1.31026	6.41758e-08	OsA3(Ni et al., 2020)
aQTN: Quantitative trait nucleotide.
bPVE: Phenotypic variation explained.

## Sheet: Supplementary Table 4
Supplementary Table 4. The QTN-by-QTN interactions (QQIs) for saline-alkali tolerance-related traits at germination stage in rice
Trait	Epistatic QTN Ia				Epistatic QTN II				PVE (%)b	P-value
	SNP	Chr.	Position (bp)	Reference	SNP	Chr.	Position (bp)	Reference
RMGT	rs1_4493703	1	4493703	OsNF-YC13(Manimaran et al., 2017)	rs11_20802308	11	20802308	Locus82(Mei et al., 2022)	3.0434	0.00030607
	rs1_6726421	1	6726421	Locus8(Mei et al., 2022)	rs6_13660770	6	13660770	qRRL6-2(Li et al., 2020)	5.2693	4.7022e-05
	rs1_41258076	1	41258076		rs2_27504902	2	27504902	OsDREB1G(Moon et al., 2019)	0.35	2.2105e-05
	rs2_8146027	2	8146027	Locus22(Mei et al., 2022)	rs5_2451902	5	2451902	OsMPK14(Liang et al., 2010), Locus40(Mei et al., 2022)	0.73902	2.6432e-05
	rs2_24692377	2	24692377	OsMPS(Schmidt et al., 2013)	rs4_16289553	4	16289553		2.9006	2.0997e-09
	rs2_26019082	2	26019082	OsVPE3(Lu et al., 2016), OsHOX24(Bhattacharjee et al., 2017)	rs12_17484285	12	17484285		0.32866	3.2699e-05
	rs3_8131632	3	8131632	qSKC3(Li et al., 2017)	rs4_16397407	4	16397407		1.855	1.6824e-05
	rs4_16442177	4	16442177		rs4_20646547	4	20646547		1.2742	0.0034365
	rs4_16442177	4	16442177		rs6_15181780	6	15181780	qRRL6-2(Li et al., 2020)	1.5804	0.0035563
	rs4_16525070	4	16525070		rs12_14597481	12	14597481		0.087059	0.005304
	rs6_13660770	6	13660770	qRRL6-2(Li et al., 2020)	rs6_13676582	6	13676582		7.8963	0.00031945
	rs8_5710700	8	5710700		rs11_21708524	11	21708524	qRRL11(Li et al., 2020)	0.57676	0.00010827
	rs9_7949283	9	7949283	OsbZIP71(Liu et al., 2014)	rs12_19350992	12	19350992		1.8701	0.00082426
	rs9_12744535	9	12744535		rs10_18879199	10	18879199		1.8571	1.4976e-11
	rs11_27814485	11	27814485		rs12_9496974	12	9496974		1.5203	1.9513e-05
RGI	rs1_8144333	1	8144333		rs2_862633	2	862633		4.1222	0.000141145
	rs1_11384666	1	11384666	OsHKT1;5(Hauser and Horie, 2010)	rs2_25119214	2	25119214		2.1776	0.000257716
	rs1_12761052	1	12761052		rs9_15950903	9	15950903		10.5928	0.000144749
	rs1_13569994	1	13569994		rs2_26058280	2	26058280	OsHOX24(Bhattacharjee et al., 2017)	0.5016	0.00021288
	rs1_40082887	1	40082887		rs12_8704633	12	8704633		0.4704	0.00290131
	rs2_865205	2	865205		rs10_17765123	10	17765123		0.6333	0.00536217
	rs2_4739232	2	4739232		rs11_172310	11	172310		0.6131	0.00102303
	rs2_4849066	2	4849066		rs12_14633896	12	14633896		0.465	0.000173062
	rs2_24154183	2	24154183		rs11_23890647	11	23890647		1.4531	0.000846436
	rs2_35183487	2	35183487		rs6_14122447	6	14122447	qRRL6-2(Li et al., 2020)	1.2128	0.000333212
	rs3_1622430	3	1622430	OsCDPK13(Abbasi et al., 2004)	rs10_23151040	10	23151040		1.3804	0.00567721
	rs3_15875671	3	15875671		rs3_25759479	3	25759479		0.3746	0.00177765
	rs4_3961060	4	3961060		rs8_3018296	8	3018296		1.9825	1.80511e-05
	rs4_4577400	4	4577400		rs6_14701747	6	14701747	qRRL6-2(Li et al., 2020)	1.6368	7.20391e-05
	rs4_14736769	4	14736769		rs8_1606389	8	1606389	OsGAPC3(Zhang et al., 2011)	4.4362	1.41268e-05
	rs5_2141164	5	2141164		rs7_24948139	7	24948139	Locus59(Mei et al., 2022)	0.2324	0.0071428
	rs7_308679	7	308679	OsGA2ox5(Shan et al., 2014), OsSMCP1(Yokotani et al., 2009a)	rs12_4053280	12	4053280		0.5656	0.0050546
	rs7_827891	7	827891		rs9_16962896	9	16962896		3.04	0.00470769
	rs7_20564299	7	20564299		rs9_1881892	9	1881892		0.4715	6.71599e-06
	rs7_22480971	7	22480971	OsMST6(Wang et al., 2008), OsMsr9(Xu et al., 2014)	rs11_21369608	11	21369608		0.8515	0.00330806
	rs8_6154943	8	6154943	OsHAK12(Zhang et al., 2021)	rs12_4204946	12	4204946	SPL36(Yuchun et al., 2021), HDAC10(Wei et al., 2020)	0.8043	0.000700844
	rs11_6647461	11	6647461		rs11_17007429	11	17007429	Os6PGDH2(Hou et al., 2007)	1.5226	0.00220071
RGP	rs1_12705940	1	12705940		rs1_24653576	1	24653576		1.1818	0.00168737
	rs1_41178670	1	41178670		rs8_11141815	8	11141815		4.4625	0.000736185
	rs1_41587160	1	41587160	OsP5CR(Sripinyowanich et al., 2013b)	rs2_18619870	2	18619870		0.9721	2.74321e-06
	rs2_3101587	2	3101587		rs4_17813972	4	17813972		1.3272	0.00116686
	rs2_7741722	2	7741722		rs11_25179397	11	25179397		1.3676	0.00333777
	rs2_17474360	2	17474360		rs4_20617442	4	20617442		2.7399	0.000379544
	rs2_20189556	2	20189556		rs9_2927302	9	2927302		2.095	0.000116415
	rs2_26441823	2	26441823	AP59(Oh et al., 2009), OsSta2(Kumar et al., 2017), OsDREB4-1(Tian et al.,2005)	rs9_20644583	9	20644583	OsUGE3(Tang et al., 2022)	4.5194	0.0015713
	rs2_31646695	2	31646695		rs4_436064	4	436064	OsSIRP4(Kim and Jang, 2021)	4.4296	0.0029484
	rs2_32086822	2	32086822	OsSKIPa(Ning et al., 2011)	rs3_35132263	3	35132263	OsTRM13(Wang et al., 2017), qSNC3(Li et al., 2017), Locus33(Mei et al., 2022)	1.8436	0.00706089
	rs2_33927615	2	33927615		rs9_16234166	9	16234166	OsrbohB(Shi et al., 2020a), OsJAZ8(Peethambaran et al., 2018)	6.3162	9.93476e-06
	rs3_13609271	3	13609271	OsDIS1(Ning et al., 2011)	rs4_5045526	4	5045526		0.5054	1.21618e-05
	rs3_25530464	3	25530464		rs6_1165863	6	1165863		2.4657	0.000659381
	rs3_33390752	3	33390752	OsSIRP2(Chapagain et al., 2018), qSNC3(Li et al., 2017)	rs9_11289291	9	11289291		1.5838	0.00639533
	rs4_6473750	4	6473750		rs9_8081371	9	8081371		1.9376	0.000497353
	rs4_6959886	4	6959886		rs12_10265105	12	10265105		4.8006	0.000710306
	rs4_25513255	4	25513255	OsClo5(Jing et al.,2021)	rs10_13509661	10	13509661		2.0184	0.00385485
	rs5_8092249	5	8092249		rs12_17904155	12	17904155		2.3486	0.00246619
	rs6_10929334	6	10929334	qRRL6-2(Li et al., 2020)	rs7_26331004	7	26331004		1.0424	0.00127434
	rs6_16081793	6	16081793	qRRL6-2(Li et al., 2020)	rs8_23695320	8	23695320	qSNC8(Li et al., 2017)	4.3244	0.000104172
	rs7_1525518	7	1525518		rs11_16981129	11	16981129		2.5808	1.57011e-05
	rs7_20015951	7	20015951		rs11_11498916	11	11498916		0.8107	8.45356e-05
	rs8_21164562	8	21164562	OsMYB106(Wang et al., 2020), ONAC106(Sakuraba et al., 2015), ONAC063(Yokotani et al., 2009b)	rs9_19666739	9	19666739		0.5445	0.000284309
	rs9_549473	9	549473		rs12_17983727	12	17983727		2.1736	0.00132574
	rs9_17794692	9	17794692		rs10_22775939	10	22775939		0.4148	0.00286276
	rs11_14459825	11	14459825		rs12_27057197	12	27057197		1.1898	7.28567e-05
RGR	rs1_12761052	1	12761052		rs9_15991644	9	15991644		2.5645	1.7781e-06
	rs1_22889451	1	22889451		rs7_22480971	7	22480971	OsMST6(Wang et al., 2008), OsMsr9(Xu et al., 2014)	0.1581	0.00146543
	rs1_38453641	1	38453641	OsNAC6(Nakashima et al., 2007)	rs3_29154646	3	29154646		0.6146	0.000427965
	rs1_40082887	1	40082887		rs3_2177647	3	2177647		0.8803	0.00678093
	rs2_1556977	2	1556977		rs12_26127627	12	26127627	OsZFP213(Zhang et al., 2018)	0.2846	0.000704642
	rs2_4689450	2	4689450		rs7_13322093	7	13322093		0.4063	0.00119977
	rs2_11513950	2	11513950	Locus23(Mei et al., 2022)	rs4_21558965	4	21558965	qSAT4(Li et al., 2019)	3.178	9.41034e-06
	rs2_12434042	2	12434042		rs5_24831688	5	24831688	Locus45(Mei et al., 2022)	4.3589	1.4893e-05
	rs2_24154183	2	24154183		rs6_13343905	6	13343905	qRRL6-2(Li et al., 2020)	0.7279	5.86731e-05
	rs3_1622430	3	1622430	OsCDPK13(Abbasi et al., 2004)	rs10_23151040	10	23151040		1.1193	8.60782e-07
	rs3_5536909	3	5536909		rs9_18644555	9	18644555	OSISAP1(Mukhopadhyay et al., 2004)	3.0996	0.00123475
	rs3_29013148	3	29013148		rs6_13004666	6	13004666	qRRL6-2(Li et al., 2020)	3.1708	1.73372e-06
	rs3_34299607	3	34299607	SNAC1(Luo et al., 2014), ZFP182(Huang et al., 2007), qSNC3(Li et al., 2017), Locus32(Mei et al., 2022)	rs9_5901337	9	5901337	OsTOP6B(Jain et al., 2006)	4.2562	1.68167e-05
	rs5_10499768	5	10499768		rs7_22061265	7	22061265		0.5064	0.000728987
	rs5_14493269	5	14493269		rs9_4082208	9	4082208		3.3006	6.42274e-05
	rs5_17340729	5	17340729		rs6_24995785	6	24995785		0.9769	0.00479612
	rs6_7414561	6	7414561		rs12_7874950	12	7874950		0.7867	0.000799976
	rs6_15557690	6	15557690	qRRL6-2(Li et al., 2020)	rs7_1179581	7	1179581		2.2557	4.2762e-05
	rs7_7260965	7	7260965		rs9_1133434	9	1133434		3.2166	4.83896e-08
	rs7_11081685	7	11081685		rs11_27816670	11	27816670	JAmyb(Yokotani et al., 2013), OsWRKY63(Zhang et al., 2022b), Locus85(Mei et al., 2022)	0.5858	0.000194575
	rs8_282126	8	282126		rs11_16981129	11	16981129		1.6118	0.000777515
	rs9_15930620	9	15930620		rs10_17765123	10	17765123		1.2296	0.00219607
	rs10_19097107	10	19097107		rs11_3503899	11	3503899		1.4029	4.08711e-05
	rs10_20145067	10	20145067	OsCYB5-2(Song et al., 2021), OsTRE1(Islam et al., 2019)	rs11_7615385	11	7615385		1.5017	1.37669e-05
	rs11_6370272	11	6370272		rs12_23301548	12	23301548	OsHSP23.7(Zou et al., 2012)	1.3833	0.00048976
	rs11_7228844	11	7228844		rs12_17522265	12	17522265	OsDHHC30(Tian et al., 2022)	0.0558	0.00107954
RRL	rs1_2648250	1	2648250	qSDS1(Li et al., 2017)	rs7_22213968	7	22213968	OSRIP18(Jiang et al., 2012)	0.88	0.000185768
	rs1_16687028	1	16687028		rs3_17097612	3	17097612		4.2905	0.00224727
	rs1_18217083	1	18217083		rs7_19148170	7	19148170		1.4655	2.42888e-05
	rs1_23364048	1	23364048		rs7_3686476	7	3686476	ZFP177(Huang et al., 2008)	0.5589	0.000177933
	rs1_43216325	1	43216325	OsMYB48-1(Xiong et al., 2014)	rs3_15813076	3	15813076		3.1359	2.90887e-05
	rs2_11199110	2	11199110		rs7_11515917	7	11515917		0.4765	0.00245979
	rs2_11394786	2	11394786	qSNC2(Li et al., 2017)	rs6_17955149	6	17955149	qRRL6-2(Li et al., 2020)	0.7605	1.50258e-06
	rs2_15846279	2	15846279		rs2_17844898	2	17844898		1.6391	0.00786558
	rs2_24795831	2	24795831		rs7_24065969	7	24065969		1.498	4.32876e-05
	rs2_29401668	2	29401668	OsMIZ1(Kaur et al., 2020)	rs3_30307612	3	30307612	OsCBSX4(Singh et al., 2012), OsbHLH148(Seo et al., 2011)	0.5077	0.00490978
	rs2_35132918	2	35132918		rs4_1228073	4	1228073		0.8892	0.0058851
	rs3_16267940	3	16267940	Locus29(Mei et al., 2022)	rs8_650667	8	650667	OsPUB15(Park et al., 2011)	1.6506	0.000875057
	rs3_17097612	3	17097612		rs7_8490713	7	8490713	Locus51(Mei et al., 2022)	11.3111	0.000683911
	rs4_13824903	4	13824903	OsMADS25(Xu et al., 2018), OsUGT90A1(Shi et al., 2020b)	rs12_20860588	12	20860588		1.7603	0.000215081
	rs4_19785568	4	19785568	OsHAK1(Chen et al., 2015)	rs10_13587763	10	13587763		0.2908	0.0012687
	rs4_24954848	4	24954848		rs6_23372048	6	23372048		0.3791	0.00088847
	rs4_25293738	4	25293738		rs6_17875422	6	17875422		1.8157	0.000104715
	rs4_31409994	4	31409994	OsNUC1(Sripinyowanich et al., 2013a)	rs10_20346162	10	20346162		0.7532	0.000163656
	rs5_14192631	5	14192631		rs8_17145531	8	17145531		0.621	0.000268634
	rs5_25518957	5	25518957		rs8_1152247	8	1152247	Locus63(Mei et al., 2022)	3.5833	0.000167503
	rs7_6256757	7	6256757		rs11_7496185	11	7496185		5.0582	0.000189942
	rs7_15648976	7	15648976	Locus54(Mei et al., 2022)	rs7_25646754	7	25646754		1.4892	0.00686703
	rs7_22828605	7	22828605		rs7_25825074	7	25825074	SAPK2(Lou et al., 2018)	2.1203	0.00191178
RSL	rs1_18682695	1	18682695		rs9_19129351	9	19129351		6.2562	1.66776e-05
	rs2_35716343	2	35716343	GnT1(Fanata et al., 2013)	rs3_22262539	3	22262539		1.7392	0.00458481
	rs3_11432559	3	11432559	Osmyb2(Yang et al., 2012), OsCam1-1(Sripinyowanich et al., 2013b), OsCIPK03(Xiang et al., 2007)	rs5_28577988	5	28577988	OsRAN2(Zang et al., 2010)	0.8347	0.0029384
	rs4_13386883	4	13386883		rs6_27331797	6	27331797	OsbZIP52(Liu et al., 2011), qSNC6(Li et al., 2017)	3.437	3.2164e-05
	rs4_13414393	4	13414393		rs11_17965677	11	17965677	Locus80(Mei et al., 2022)	1.6	0.0064387
	rs4_32642833	4	32642833		rs7_18988861	7	18988861		1.2951	0.000588169
	rs5_2676139	5	2676139	OsNHX2(Fukuda et al., 2011)	rs7_22213968	7	22213968	OSRIP18(Jiang et al., 2012)	1.3679	0.000190291
	rs6_11129086	6	11129086	qRRL6-2(Li et al., 2020)	rs9_5561978	9	5561978		3.1643	0.000973815
	rs6_21353013	6	21353013	OsMIOX(Duan et al., 2012)	rs9_2124806	9	2124806		5.7623	0.000417467
	rs7_11354642	7	11354642		rs12_23887769	12	23887769		3.465	1.95218e-05
	rs8_14583610	8	14583610		rs12_20186071	12	20186071		3.2111	0.000172566
RVI	rs1_11384666	1	11384666	OsHKT1;5(Hauser and Horie, 2010)	rs2_25119214	2	25119214		0.9958	0.000114258
	rs1_40570778	1	40570778		rs11_27799371	11	27799371		1.7204	0.00074316
	rs3_15875671	3	15875671		rs3_25594191	3	25594191		0.9054	0.000173584
	rs3_16649722	3	16649722		rs3_24469184	3	24469184		2.2195	0.00320706
	rs3_19033292	3	19033292		rs11_10391240	11	10391240		1.3728	0.00643979
	rs4_1879051	4	1879051		rs5_2298117	5	2298117		1.0536	0.00049243
	rs4_21558965	4	21558965	qSAT4(Li et al., 2019)	rs11_7228844	11	7228844		4.1748	2.80982e-05
	rs4_32142954	4	32142954	qRL4(Li et al., 2020)	rs10_20381561	10	20381561		1.2128	0.00439711
	rs6_21318222	6	21318222		rs11_6514860	11	6514860		1.1223	0.000753129
	rs7_825568	7	825568		rs10_4328530	10	4328530		2.7259	1.9026e-06
	rs7_23073822	7	23073822	DAO(Quinet et al., 2010)	rs8_19012412	8	19012412		3.082	0.000132633
	rs8_4546505	8	4546505		rs12_19439912	12	19439912	OsATG10b(Shin et al., 2009)	0.6411	0.000214289
	rs8_12052841	8	12052841		rs9_1367892	9	1367892		2.5895	0.000551519
	rs11_22246415	11	22246415	qRRL11(Li et al., 2020)	rs11_22454830	11	22454830		1.7327	0.000420432
	rs11_26964394	11	26964394		rs11_27798998	11	27798998		2.1986	0.00112047
aQTN: Quantitative trait nucleotide.
bPVE: Phenotypic variation explained.

## Sheet: Supplementary Table 5
Supplementary Table 5. The epistatic QTNs for saline-alkali tolerance-related traits at germination stage in rice
QTNa	Trait	SNP	Chr.	Position (bp)	Reference
e1.1	RRL	rs1_2648250	1	2648250	qSDS1(Li et al., 2017)
e1.2	RMGT	rs1_4493703	1	4493703	OsNF-YC13(Manimaran et al., 2017)
e1.3	RMGT	rs1_6726421	1	6726421	Locus8(Mei et al., 2022)
e1.4	RGI	rs1_8144333	1	8144333
e1.5	RGI	rs1_11384666	1	11384666	OsHKT1;5(Hauser and Horie, 2010)
	RVI	rs1_11384666	1	11384666	OsHKT1;5(Hauser and Horie, 2010)
e1.6	RGP	rs1_12705940	1	12705940
	RGI	rs1_12761052	1	12761052
	RGR	rs1_12761052	1	12761052
e1.7	RGI	rs1_13569994	1	13569994
e1.8	RRL	rs1_16687028	1	16687028
e1.9	RRL	rs1_18217083	1	18217083
e1.10	RSL	rs1_18682695	1	18682695
e1.11	RGR	rs1_22889451	1	22889451
e1.12	RRL	rs1_23364048	1	23364048
e1.13	RGP	rs1_24653576	1	24653576
e1.14	RGR	rs1_38453641	1	38453641	OsNAC6(Nakashima et al., 2007)
e1.15	RGI	rs1_40082887	1	40082887
	RGR	rs1_40082887	1	40082887
e1.16	RVI	rs1_40570778	1	40570778
e1.17	RGP	rs1_41178670	1	41178670
	RMGT	rs1_41258076	1	41258076
e1.18	RGP	rs1_41587160	1	41587160	OsP5CR(Sripinyowanich et al., 2013b)
e1.19	RRL	rs1_43216325	1	43216325	OsMYB48-1(Xiong et al., 2014)
e2.1	RGI	rs2_862633	2	862633
e2.2	RGR	rs2_1556977	2	1556977
e2.3	RGP	rs2_3101587	2	3101587
e2.4	RGR	rs2_4689450	2	4689450
	RGI	rs2_4849066	2	4849066
e2.5	RGP	rs2_7741722	2	7741722
e2.6	RMGT	rs2_8146027	2	8146027	Locus22(Mei et al., 2022)
e2.7	RRL	rs2_11394786	2	11394786	qSNC2(Li et al., 2017)
	RGR	rs2_11513950	2	11513950	Locus23(Mei et al., 2022)
e2.8	RGR	rs2_12434042	2	12434042
e2.9	RRL	rs2_15846279	2	15846279
e2.10	RGP	rs2_17474360	2	17474360
e2.11	RRL	rs2_17844898	2	17844898
e2.12	RGP	rs2_18619870	2	18619870
e2.13	RGP	rs2_20189556	2	20189556
e2.14	RGI	rs2_24154183	2	24154183
	RGR	rs2_24154183	2	24154183
e2.15	RMGT	rs2_24692377	2	24692377	OsMPS(Schmidt et al., 2013)
	RRL	rs2_24795831	2	24795831
e2.16	RGI	rs2_25119214	2	25119214
	RVI	rs2_25119214	2	25119214
e2.17	RMGT	rs2_26019082	2	26019082	OsVPE3(Lu et al., 2016), OsHOX24(Bhattacharjee et al., 2017)
	RGI	rs2_26058280	2	26058280	OsHOX24(Bhattacharjee et al., 2017)
e2.18	RGP	rs2_26441823	2	26441823	AP59(Oh et al., 2009), OsSta2(Kumar et al., 2017), OsDREB4-1(Tian et al.,2005)
e2.19	RMGT	rs2_27504902	2	27504902	OsDREB1G(Moon et al., 2019)
e2.20	RRL	rs2_29401668	2	29401668	OsMIZ1(Kaur et al., 2020)
e2.21	RGP	rs2_31646695	2	31646695
e2.22	RGP	rs2_32086822	2	32086822	OsSKIPa(Ning et al., 2011)
e2.23	RGP	rs2_33927615	2	33927615
e2.24	RRL	rs2_35132918	2	35132918
	RGI	rs2_35183487	2	35183487
e2.25	RSL	rs2_35716343	2	35716343	GnT1(Fanata et al., 2013)
e3.1	RGI	rs3_1622430	3	1622430	OsCDPK13(Abbasi et al., 2004)
	RGR	rs3_1622430	3	1622430	OsCDPK13(Abbasi et al., 2004)
e3.2	RGR	rs3_2177647	3	2177647
e3.3	RGR	rs3_5536909	3	5536909
e3.4	RMGT	rs3_8131632	3	8131632	qSKC3(Li et al., 2017)
e3.5	RSL	rs3_11432559	3	11432559	Osmyb2(Yang et al., 2012), OsCam1-1(Sripinyowanich et al., 2013b), OsCIPK03(Xiang et al., 2007)
e3.6	RGP	rs3_13609271	3	13609271	OsDIS1(Ning et al., 2011)
e3.7	RRL	rs3_15813076	3	15813076
	RGI	rs3_15875671	3	15875671
	RVI	rs3_15875671	3	15875671
e3.8	RRL	rs3_16267940	3	16267940	Locus29(Mei et al., 2022)
e3.9	RVI	rs3_16649722	3	16649722
e3.10	RRL	rs3_17097612	3	17097612
e3.11	RVI	rs3_19033292	3	19033292
e3.12	RSL	rs3_22262539	3	22262539
e3.13	RVI	rs3_24469184	3	24469184
e3.14	RGP	rs3_25530464	3	25530464
	RVI	rs3_25594191	3	25594191
	RGI	rs3_25759479	3	25759479
e3.15	RGR	rs3_29013148	3	29013148
e3.16	RRL	rs3_30307612	3	30307612	OsCBSX4(Singh et al., 2012), OsbHLH148(Seo et al., 2011)
e3.17	RGP	rs3_33390752	3	33390752	OsSIRP2(Chapagain et al., 2018), qSNC3(Li et al., 2017)
e3.18	RGR	rs3_34299607	3	34299607	SNAC1(Luo et al., 2014), ZFP182(Huang et al., 2007), qSNC3(Li et al., 2017), Locus32(Mei et al., 2022)
e3.19	RGP	rs3_35132263	3	35132263	OsTRM13(Wang et al., 2017), qSNC3(Li et al., 2017), Locus33(Mei et al., 2022)
e4.1	RGP	rs4_436064	4	436064	OsSIRP4(Kim and Jang, 2021)
e4.2	RRL	rs4_1228073	4	1228073
e4.3	RVI	rs4_1879051	4	1879051
e4.4	RGI	rs4_3961060	4	3961060
e4.5	RGI	rs4_4577400	4	4577400
e4.6	RGP	rs4_5045526	4	5045526
e4.7	RGP	rs4_6473750	4	6473750
e4.8	RGP	rs4_6959886	4	6959886
e4.9	RSL	rs4_13386883	4	13386883
e4.10	RRL	rs4_13824903	4	13824903	OsMADS25(Xu et al., 2018), OsUGT90A1(Shi et al., 2020b)
e4.11	RGI	rs4_14736769	4	14736769
e4.12	RMGT	rs4_16289553	4	16289553
e4.13	RGP	rs4_17813972	4	17813972
e4.14	RRL	rs4_19785568	4	19785568	OsHAK1(Chen et al., 2015)
e4.15	RGP	rs4_20617442	4	20617442
	RMGT	rs4_20646547	4	20646547
e4.16	RVI	rs4_21558965	4	21558965	qSAT4(Li et al., 2019)
	RGR	rs4_21558965	4	21558965	qSAT4(Li et al., 2019)
e4.17	RRL	rs4_24954848	4	24954848
e4.18	RRL	rs4_25293738	4	25293738
	RGP	rs4_25513255	4	25513255	OsClo5(Jing et al.,2021)
e4.19	RRL	rs4_31409994	4	31409994	OsNUC1(Sripinyowanich et al., 2013a)
e4.20	RVI	rs4_32142954	4	32142954	qRL4(Li et al., 2020)
e4.21	RSL	rs4_32642833	4	32642833
e5.1	RGI	rs5_2141164	5	2141164
e5.2	RVI	rs5_2298117	5	2298117
	RMGT	rs5_2451902	5	2451902	OsMPK14(Liang et al., 2010), Locus40(Mei et al., 2022)
	RSL	rs5_2676139	5	2676139	OsNHX2(Fukuda et al., 2011)
e5.3	RGP	rs5_8092249	5	8092249
e5.4	RGR	rs5_10499768	5	10499768
e5.5	RRL	rs5_14192631	5	14192631
e5.6	RGR	rs5_14493269	5	14493269
e5.7	RGR	rs5_17340729	5	17340729
e5.8	RGR	rs5_24831688	5	24831688	Locus45(Mei et al., 2022)
e5.9	RRL	rs5_25518957	5	25518957
e5.10	RSL	rs5_28577988	5	28577988	OsRAN2(Zang et al., 2010)
e6.1	RGP	rs6_1165863	6	1165863
e6.2	RGR	rs6_7414561	6	7414561
e6.3	RGP	rs6_10929334	6	10929334	qRRL6-2(Li et al., 2020)
	RSL	rs6_11129086	6	11129086	qRRL6-2(Li et al., 2020)
e6.4	RGR	rs6_13004666	6	13004666	qRRL6-2(Li et al., 2020)
e6.5	RGR	rs6_13343905	6	13343905	qRRL6-2(Li et al., 2020)
e6.6	RMGT	rs6_13660770	6	13660770	qRRL6-2(Li et al., 2020)
e6.7	RGI	rs6_14122447	6	14122447	qRRL6-2(Li et al., 2020)
e6.8	RGI	rs6_14701747	6	14701747	qRRL6-2(Li et al., 2020)
e6.9	RMGT	rs6_15181780	6	15181780	qRRL6-2(Li et al., 2020)
e6.10	RGR	rs6_15557690	6	15557690	qRRL6-2(Li et al., 2020)
e6.11	RGP	rs6_16081793	6	16081793	qRRL6-2(Li et al., 2020)
e6.12	RRL	rs6_17955149	6	17955149	qRRL6-2(Li et al., 2020)
e6.13	RVI	rs6_21318222	6	21318222
	RSL	rs6_21353013	6	21353013	OsMIOX(Duan et al., 2012)
e6.14	RRL	rs6_23372048	6	23372048
e6.15	RGR	rs6_24995785	6	24995785
e6.16	RSL	rs6_27331797	6	27331797	OsbZIP52(Liu et al., 2012), qSNC6(Li et al., 2017)
e7.1	RGI	rs7_308679	7	308679	OsGA2ox5(Shan et al., 2014), OsSMCP1(Yokotani et al., 2009a)
e7.2	RVI	rs7_825568	7	825568
	RGI	rs7_827891	7	827891
e7.3	RGR	rs7_1179581	7	1179581
e7.4	RGP	rs7_1525518	7	1525518
e7.5	RRL	rs7_3686476	7	3686476	ZFP177(Huang et al., 2008)
e7.6	RRL	rs7_6256757	7	6256757
e7.7	RGR	rs7_7260965	7	7260965
e7.8	RRL	rs7_8490713	7	8490713	Locus51(Mei et al., 2022)
e7.9	RGR	rs7_11081685	7	11081685
e7.10	RSL	rs7_11354642	7	11354642
	RRL	rs7_11515917	7	11515917
e7.11	RGR	rs7_13322093	7	13322093
e7.12	RRL	rs7_15648976	7	15648976	Locus54(Mei et al., 2022)
e7.13	RSL	rs7_18988861	7	18988861
	RRL	rs7_19148170	7	19148170
e7.14	RGP	rs7_20015951	7	20015951
e7.15	RGI	rs7_20564299	7	20564299
e7.16	RGR	rs7_22061265	7	22061265
	RRL	rs7_22213968	7	22213968	OSRIP18(Jiang et al., 2012)
	RSL	rs7_22213968	7	22213968	OSRIP18(Jiang et al., 2012)
e7.17	RGI	rs7_22480971	7	22480971	OsMST6(Wang et al., 2008), OsMsr9(Xu et al., 2014)
	RGR	rs7_22480971	7	22480971	OsMST6(Wang et al., 2008), OsMsr9(Xu et al., 2014)
e7.18	RRL	rs7_22828605	7	22828605
	RVI	rs7_23073822	7	23073822	DAO(Quinet et al., 2010)
e7.19	RRL	rs7_24065969	7	24065969
e7.20	RGI	rs7_24948139	7	24948139	Locus59(Mei et al., 2022)
e7.21	RRL	rs7_25825074	7	25825074	SAPK2(Lou et al., 2018)
e7.22	RGP	rs7_26331004	7	26331004
e8.1	RGR	rs8_282126	8	282126
e8.2	RRL	rs8_650667	8	650667	OsPUB15(Park et al., 2011)
e8.3	RRL	rs8_1152247	8	1152247	Locus63(Mei et al., 2022)
e8.4	RGI	rs8_1606389	8	1606389	OsGAPC3(Zhang et al., 2011)
e8.5	RGI	rs8_3018296	8	3018296
e8.6	RVI	rs8_4546505	8	4546505
e8.7	RMGT	rs8_5710700	8	5710700
e8.8	RGI	rs8_6154943	8	6154943	OsHAK12(Zhang et al., 2021)
e8.9	RGP	rs8_11141815	8	11141815
e8.10	RVI	rs8_12052841	8	12052841
e8.11	RSL	rs8_14583610	8	14583610
e8.12	RRL	rs8_17145531	8	17145531
e8.13	RVI	rs8_19012412	8	19012412
e8.14	RGP	rs8_21164562	8	21164562	OsMYB106(Wang et al., 2020), ONAC106(Sakuraba et al., 2015), ONAC063(Yokotani et al., 2009b)
e8.15	RGP	rs8_23695320	8	23695320	qSNC8(Li et al., 2017)
e9.1	RGP	rs9_549473	9	549473
e9.2	RGR	rs9_1133434	9	1133434
	RVI	rs9_1367892	9	1367892
e9.3	RGI	rs9_1881892	9	1881892
	RSL	rs9_2124806	9	2124806
e9.4	RGP	rs9_2927302	9	2927302
e9.5	RGR	rs9_4082208	9	4082208
e9.6	RSL	rs9_5561978	9	5561978
e9.7	RGR	rs9_5901337	9	5901337	OsTOP6B(Jain et al., 2006)
e9.8	RMGT	rs9_7949283	9	7949283	OsbZIP71(Liu et al., 2014)
	RGP	rs9_8081371	9	8081371
e9.9	RGP	rs9_11289291	9	11289291
e9.10	RMGT	rs9_12744535	9	12744535
e9.11	RGI	rs9_15950903	9	15950903
	RGR	rs9_15991644	9	15991644
	RGP	rs9_16234166	9	16234166	OsrbohB(Shi et al., 2020a), OsJAZ8(Peethambaran et al., 2018)
e9.12	RGI	rs9_16962896	9	16962896
e9.13	RGP	rs9_17794692	9	17794692
e9.14	RGR	rs9_18644555	9	18644555	OSISAP1(Mukhopadhyay et al., 2004)
e9.15	RSL	rs9_19129351	9	19129351
e9.16	RGP	rs9_19666739	9	19666739
e9.17	RGP	rs9_20644583	9	20644583	OsUGE3(Tang et al., 2022)
e10.1	RVI	rs10_4328530	10	4328530
e10.2	RGP	rs10_13509661	10	13509661
	RRL	rs10_13587763	10	13587763
e10.3	RGI	rs10_17765123	10	17765123
	RGR	rs10_17765123	10	17765123
e10.4	RMGT	rs10_18879199	10	18879199
	RGR	rs10_19097107	10	19097107
e10.5	RGR	rs10_20145067	10	20145067	OsCYB5-2(Song et al., 2021), OsTRE1(Islam et al., 2019)
	RRL	rs10_20346162	10	20346162
	RVI	rs10_20381561	10	20381561
e10.6	RGP	rs10_22775939	10	22775939
e10.7	RGI	rs10_23151040	10	23151040
	RGR	rs10_23151040	10	23151040
e11.1	RGI	rs11_172310	11	172310
e11.2	RGR	rs11_3503899	11	3503899
e11.3	RGR	rs11_6370272	11	6370272
	RVI	rs11_6514860	11	6514860
	RGI	rs11_6647461	11	6647461
e11.4	RGR	rs11_7228844	11	7228844
	RVI	rs11_7228844	11	7228844
e11.5	RRL	rs11_7496185	11	7496185
	RGR	rs11_7615385	11	7615385
e11.6	RVI	rs11_10391240	11	10391240
e11.7	RGP	rs11_11498916	11	11498916
e11.8	RGP	rs11_14459825	11	14459825
e11.9	RGP	rs11_16981129	11	16981129
	RGR	rs11_16981129	11	16981129
	RGI	rs11_17007429	11	17007429	Os6PGDH2(Hou et al., 2007)
e11.10	RSL	rs11_17965677	11	17965677	Locus80(Mei et al., 2022)
e11.11	RMGT	rs11_20802308	11	20802308	Locus82(Mei et al., 2022)
e11.12	RGI	rs11_21369608	11	21369608
e11.13	RMGT	rs11_21708524	11	21708524	qRRL11(Li et al., 2020)
e11.14	RVI	rs11_22246415	11	22246415	qRRL11(Li et al., 2020)
e11.15	RGI	rs11_23890647	11	23890647
e11.16	RGP	rs11_25179397	11	25179397
e11.17	RVI	rs11_26964394	11	26964394
e11.18	RVI	rs11_27799371	11	27799371
	RMGT	rs11_27814485	11	27814485
	RGR	rs11_27816670	11	27816670	JAmyb(Yokotani et al., 2013), OsWRKY63(Zhang et al., 2022b), Locus85(Mei et al., 2022)
e12.1	RGI	rs12_4204946	12	4204946	SPL36(Yuchun et al., 2021), HDAC10(Wei et al., 2021)
e12.2	RGR	rs12_7874950	12	7874950
e12.3	RGI	rs12_8704633	12	8704633
e12.4	RMGT	rs12_9496974	12	9496974
e12.5	RGP	rs12_10265105	12	10265105
e12.6	RMGT	rs12_14597481	12	14597481
	RGI	rs12_14633896	12	14633896
e12.7	RMGT	rs12_17484285	12	17484285
	RGR	rs12_17522265	12	17522265	OsDHHC30(Tian et al., 2022)
e12.8	RGP	rs12_17983727	12	17983727
e12.9	RMGT	rs12_19350992	12	19350992
	RVI	rs12_19439912	12	19439912	OsATG10b(Shin et al., 2009)
e12.10	RSL	rs12_20186071	12	20186071
e12.11	RRL	rs12_20860588	12	20860588
e12.12	RGR	rs12_23301548	12	23301548	OsHSP23.7(Zou et al., 2012)
e12.13	RSL	rs12_23887769	12	23887769
e12.14	RGR	rs12_26127627	12	26127627	OsZFP213(Zhang et al., 2018)
e12.15	RGP	rs12_27057197	12	27057197
aQTN: Quantitative trait nucleotide.

## Sheet: Supplementary Table 6
Supplementary Table 6. Haplotype analysis of candidate genes for two pairs of QQIs
Trait	QQI (epistatic QTN I vs. epistatic QTN II)	Candidate gene of epistatic QTN I (Gene I)				Candidate gene of epistatic QTN II (Gene II)				Combined haplotype ID (Gene I - Gene II)	Total No. of accessions	No. of Aus accessions	No. of Geng accessions	No. of Xian accessions	Whole population							Favorable haplotype	Aus population							Favorable haplotype	Geng population							Favorable haplotype	Xian population							Favorable haplotype
		Candidate Gene	Chr.	SNP position (bp)	Haplotype	Candidate Gene	Chr.	SNP position (bp)	Haplotype						RMGT	RGI	RGP	RGR	RRL	RSL	RVI		RMGT	RGI	RGP	RGR	RRL	RSL	RVI		RMGT	RGI	RGP	RGR	RRL	RSL	RVI		RMGT	RGI	RGP	RGR	RRL	RSL	RVI
RGP	rs2_31646695 × rs4_436064	LOC_Os02g51900	2	31787766|31787909|31788063|31788162|31788209|31788336|31788794|31788873|31789047|31789203|31789216|31789277|31789343|31789349|31789422|31789498|31789750|31789832|31789877|31789939|31790016	TCGGCACCGGACGGTTAACCA	LOC_Os04g01490	4	332704|332802|332807|332837|332858|332861|332886|332887|332931|332946|332975|332978|333000|333006|333008|333014|333018|333096|333129|333140|333161|333200|333201|333211|333217|333263|333304|333375|333457|333591|333639|334193|334693|336353	GGGTAACAACTTAGCGCGCGACATCTCCATGCMT	Hap1-Hap1	40	0	0	40	1.10bc	0.75a	0.66ab	0.82a	0.30ab	0.81ab	0.61a	Hap1-Hap2	NA	NA	NA	NA	NA	NA	NA	-	NA	NA	NA	NA	NA	NA	NA	Hap2-Hap8	1.10ab	-	0.66ab	-	-	0.81ab	-	Hap1-Hap2
					TCGGCACCGGACGGTTAACCA				GGGTAACAACTTAGCGCGCGACATCTCCATGCCT	Hap1-Hap2	26	0	0	26	1.05c	0.82a	0.71a	0.86a	0.33a	0.81a	0.67a		NA	NA	NA	NA	NA	NA	NA		NA	NA	NA	NA	NA	NA	NA		1.05b	-	0.71a	-	-	0.81a	-
					TCGGCACCGGACGGTTAACCA				AGGTGAGTACTTAACGCACGATGCCTTCAAGTMT	Hap1-Hap3	35	2	0	33	1.11abc	0.76a	0.46bc	0.84a	0.27ab	0.79ab	0.62a		NA	NA	NA	NA	NA	NA	NA		NA	NA	NA	NA	NA	NA	NA		1.11a	-	0.48bc	-	-	0.80ab	-
					TCGGCACCGGACGGTTAACCA				AGGTGAGTACTTAACGCACGATGCCTTCAAGTCT	Hap1-Hap4	27	1	0	26	1.09bc	0.72a	0.41cd	0.79a	0.29ab	0.75bc	0.56a		NA	NA	NA	NA	NA	NA	NA		NA	NA	NA	NA	NA	NA	NA		1.09ab	-	0.43c	-	-	0.75b	-
					CTATGCCTGGGTTAACGGTTG				GAATAGGTTCCCGGTGTGTGGCGCCTCTGACTMA	Hap2-Hap7	23	0	23	0	1.10bc	0.71a	0.15e	0.81a	0.25bc	0.76abc	0.55a		NA	NA	NA	NA	NA	NA	NA		-	-	0.15b	-	-	-	-		NA	NA	NA	NA	NA	NA	NA
					CTATGCCTGGGTTAACGGTTG				GAATAAGTTTCCGGTGTGTGGCGCCTCTGACTMA	Hap2-Hap8	20	0	20	0	1.13ab	0.73a	0.39cd	0.84a	0.23bc	0.79ab	0.58a		NA	NA	NA	NA	NA	NA	NA		-	-	0.39a	-	-	-	-		NA	NA	NA	NA	NA	NA	NA
					CCGGCAGCATGTGATCAACCA				GGGCAAGTACTTAGCACACAACACTCCCAAGCMT	Hap3-Hap5	22	22	0	0	1.10bc	0.48b	0.29cde	0.52b	0.19c	0.70c	0.35b		-	-	-	-	-	-	-		NA	NA	NA	NA	NA	NA	NA		NA	NA	NA	NA	NA	NA	NA
					CCGGCAGCATGTGATCAACCA				GGGCAAGTACTTAGCACACAACACTCCCAAGCCT	Hap3-Hap6	17	17	0	0	1.17a	0.45b	0.23de	0.50b	0.17c	0.73c	0.34b		-	-	-	-	-	-	-		NA	NA	NA	NA	NA	NA	NA		NA	NA	NA	NA	NA	NA	NA
RGP	rs2_26441823 × rs9_20644583	LOC_Os02g43790	2	26423324|26423979|26424050|26424188|26424210|26424243	CGCGTG	LOC_Os09g35630	9	20495661|20496944|20497043|20497064|20497102|20497120|20497174|20497175|20497184|20497218|20497224|20497271|20497470|20497579|20497584|20497693|20497779|20497811|20497815|20497853|20497887	CTCGTTTTCTGTGGTTTTAAT	Hap1-Hap1	46	0	0	46	-	-	0.45ab	-	0.32a	0.81a	-	Hap1-Hap1	NA	NA	NA	NA	NA	NA	NA	-	NA	NA	NA	NA	NA	NA	NA	Hap3-Hap2	-	-	-	-	-	-	-	-
					CGTGGA				TATTCCCCTCACACTCCCGCA	Hap2-Hap3	19	0	19	0	-	-	0.30b	-	0.23b	0.72b	-		NA	NA	NA	NA	NA	NA	NA		-	-	-	-	0.23b	0.72b	0.52b		NA	NA	NA	NA	NA	NA	NA
					CACTGA				TATTCCCCTCACACCCCCGCA	Hap3-Hap2	53	0	52	0	-	-	0.29b	-	0.30ab	0.78a	-		NA	NA	NA	NA	NA	NA	NA		-	-	-	-	0.30a	0.78a	0.61a		NA	NA	NA	NA	NA	NA	NA
					CACTGA				TATTCCCCTCACACTCCCGCA	Hap3-Hap3	44	0	27	0	-	-	0.31b	-	0.32a	0.78a	-		NA	NA	NA	NA	NA	NA	NA		-	-	-	-	0.24b	0.79a	0.58ab		NA	NA	NA	NA	NA	NA	NA
					AGCGGA				CTCGTTTTCTGTGGTTTTAAT	Hap4-Hap1	30	0	0	30	-	-	0.50a	-	0.28ab	0.77a	-		NA	NA	NA	NA	NA	NA	NA		NA	NA	NA	NA	NA	NA	NA		-	-	-	-	-	-	-
Different letters indicate significant differences among haplotypes based on Duncan’s multiple range post-hoc test at P < 0.05.
NA indicates not available for haplotype due to the number of accessions less than 15.
"-" indicates no significant difference between haplotypes.
